# Supplementary material for: 4-Fluoro-N-[(E)-3,4,5-tri­meth­oxy­benzyl­idene]aniline
Source: Acta Crystallogr Sect E Struct Rep Online. 2013 Jul 10;69(Pt 8):o1234. doi: 10.1107/S1600536813017741 (PMC3793738; doi:10.1107/S1600536813017741)
Supplement: Supplementary file 2 [file e-69-o1234-Isup2.hkl]

#
# h,k,l, Fc-squared, Fo-squared, sigma(Fo-squared) and status flag
#
data_I
_shelx_title ' 4FTMBAN in P2(1)'
_shelx_refln_list_code          4
_shelx_F_calc_maximum       83.36
_exptl_crystal_F_000       304.00
_reflns_d_resolution_high  0.7502
 
loop_
 _symmetry_equiv_pos_as_xyz
 'x, y, z'
 '-x, y+1/2, -z'
 
_cell_length_a     7.1147
_cell_length_b     8.3841
_cell_length_c    12.9217
_cell_angle_alpha  90.000
_cell_angle_beta  105.266
_cell_angle_gamma  90.000
 
_shelx_F_squared_multiplier     1.000
 
loop_
 _refln_index_h
 _refln_index_k
 _refln_index_l
 _refln_F_squared_calc
 _refln_F_squared_meas
 _refln_F_squared_sigma
 _refln_observed_status
   2 -10   0        3.62        4.87      1.00 o
   3 -10   0        0.54        0.14      0.93 o
   1  -9   0        2.50        2.00      0.64 o
   2  -9   0        6.99        6.15      1.00 o
   3  -9   0        3.57        3.51      1.00 o
   4  -9   0        3.51        4.29      1.22 o
   5  -9   0       10.49       10.38      1.72 o
   0  -8   0        9.71        8.80      0.64 o
   1  -8   0       10.18        8.73      0.86 o
   2  -8   0       21.33       24.40      1.50 o
   3  -8   0        3.99        4.01      1.00 o
   4  -8   0        3.56        3.94      1.14 o
   5  -8   0       13.88       12.59      1.72 o
   6  -8   0       16.49       15.60      2.00 o
   1  -7   0       25.48       26.62      1.29 o
   2  -7   0        0.61       -0.36      0.64 o
   3  -7   0        2.62        2.00      0.86 o
   4  -7   0       21.65       18.53      1.79 o
   5  -7   0       41.40       42.79      2.65 o
   6  -7   0        1.71        2.43      1.29 o
   7  -7   0        0.43        1.72      1.36 o
   0  -6   0        8.37        7.37      0.57 o
   1  -6   0       30.73       30.06      1.29 o
   2  -6   0      100.79       99.42      2.76 o
   3  -6   0       26.53       26.30      0.99 o
   4  -6   0      142.92      148.77      4.94 o
   5  -6   0       22.15       16.53      1.72 o
   6  -6   0        2.90        2.50      1.22 o
   7  -6   0       14.09       13.17      1.93 o
   1  -5   0        3.87        4.68      0.45 o
   2  -5   0       47.60       48.76      1.00 o
   3  -5   0       81.25       78.33      2.90 o
   4  -5   0       84.01       78.50      2.06 o
   5  -5   0       12.91       10.45      1.43 o
   6  -5   0        3.24        0.64      1.07 o
   7  -5   0        0.09        1.36      1.22 o
   8  -5   0        8.38       10.09      1.79 o
   0  -4   0        4.70        4.95      0.93 o
   1  -4   0       45.05       43.66      1.09 o
   2  -4   0      396.16      387.41      5.64 o
   3  -4   0      689.10      705.88     12.62 o
   4  -4   0        3.27        3.68      0.57 o
   5  -4   0       52.98       52.60      2.65 o
   6  -4   0       26.70       24.97      2.08 o
   7  -4   0        3.53        4.65      1.36 o
   8  -4   0        4.94        5.94      1.57 o
   1  -3   0      329.47      337.58      4.87 o
   2  -3   0      562.11      573.63      8.09 o
   3  -3   0      134.64      154.62      3.13 o
   4  -3   0        7.82        6.58      0.93 o
   5  -3   0       21.35       21.97      1.72 o
   6  -3   0       17.44       15.31      1.72 o
   7  -3   0        2.82        2.08      1.22 o
   8  -3   0        0.74        0.00      1.14 o
   0  -2   0     1219.67     1199.40     16.14 o
   1  -2   0     6949.30     6875.17     83.02 o
   2  -2   0      786.97      795.11     13.89 o
   3  -2   0      247.99      245.57      4.71 o
   4  -2   0      133.79      127.52      4.08 o
   5  -2   0        1.27        0.50      0.72 o
   6  -2   0        7.43        9.23      1.43 o
   7  -2   0        4.32        3.15      1.14 o
   8  -2   0        1.61        1.43      1.22 o
   1  -1   0     4290.09     4106.01     57.38 o
   2  -1   0      454.81      462.29      8.25 o
   3  -1   0       73.18       82.36      1.90 o
   4  -1   0       14.40       13.10      1.14 o
   5  -1   0       31.99       34.64      1.93 o
   6  -1   0        0.16       -0.79      0.79 o
   7  -1   0        1.88        0.79      1.07 o
   8  -1   0        0.26       -0.93      1.07 o
   9  -1   0        0.26       -0.07      1.29 o
   1   0   0       74.59       46.16      1.43 o
   2   0   0     3325.78     3289.81     56.82 o
   3   0   0        0.07       -0.29      0.43 o
   4   0   0        5.84       10.09      1.07 o
   5   0   0        6.00        5.44      0.93 o
   6   0   0       10.00       10.66      1.36 o
   7   0   0       11.12       12.38      1.65 o
   8   0   0        0.09       -0.07      1.14 o
   9   0   0        0.68        0.14      1.29 o
   1   1   0     4289.36     4024.42     56.39 o
   2   1   0      454.55      462.96      8.25 o
   3   1   0       73.11       81.22      2.58 o
   4   1   0       14.45       14.67      1.14 o
   5   1   0       31.95       37.00      1.86 o
   6   1   0        0.15       -0.29      0.72 o
   7   1   0        1.87        1.29      1.14 o
   8   1   0        0.25       -0.79      1.07 o
   9   1   0        0.26        0.39      0.63 o
   0   2   0     1218.78     1062.10     28.48 o
   1   2   0     6948.21     6954.87    144.09 o
   2   2   0      785.80      790.65     11.09 o
   3   2   0      247.98      246.19      4.53 o
   4   2   0      133.62      132.56      2.67 o
   5   2   0        1.28        0.87      0.93 o
   6   2   0        7.45        8.36      0.65 o
   7   2   0        4.31        4.11      0.60 o
   8   2   0        1.61        2.50      0.63 o
   1   3   0      329.34      344.17      6.72 o
   2   3   0      562.44      565.23     14.09 o
   3   3   0      134.59      151.84      2.38 o
   4   3   0        7.81        7.42      0.42 o
   5   3   0       21.30       21.86      0.71 o
   6   3   0       17.48       18.49      0.77 o
   7   3   0        2.81        1.98      0.45 o
   8   3   0        0.74        1.57      0.55 o
   0   4   0        4.77        5.51      0.50 o
   1   4   0       44.95       41.03      0.82 o
   2   4   0      396.19      387.91      6.86 o
   3   4   0      689.22      711.13     10.08 o
   4   4   0        3.27        2.65      0.33 o
   5   4   0       53.04       52.69      1.21 o
   6   4   0       26.64       25.49      2.22 o
   7   4   0        3.51        3.52      0.60 o
   8   4   0        4.93        5.87      1.00 o
   1   5   0        3.90        3.79      0.50 o
   2   5   0       47.61       46.58      1.25 o
   3   5   0       81.38       77.51      1.81 o
   4   5   0       83.93       78.47      3.65 o
   5   5   0       12.90       12.56      0.79 o
   6   5   0        3.23        3.32      0.57 o
   7   5   0        0.09       -0.12      0.50 o
   8   5   0        8.38        9.73      1.14 o
   1   6   0       30.60       30.56      1.29 o
   2   6   0      100.72       99.25      2.17 o
   3   6   0       26.58       23.81      1.05 o
   4   6   0      143.07      138.40      3.00 o
   5   6   0       22.10       20.40      1.05 o
   6   6   0        2.90        3.11      0.63 o
   7   6   0       14.07       13.38      1.29 o
   1   7   0       25.51       22.47      1.14 o
   2   7   0        0.61       -0.50      0.50 o
   3   7   0        2.61        2.02      0.55 o
   4   7   0       21.66       20.58      1.07 o
   5   7   0       41.39       42.12      1.50 o
   6   7   0        1.71        2.06      0.63 o
   7   7   0        0.43       -0.07      0.79 o
   2   8   0       21.29       20.75      1.36 o
   3   8   0        3.99        2.36      0.79 o
   4   8   0        3.58        4.39      0.70 o
   5   8   0       13.88       14.24      1.29 o
   6   8   0       16.48       16.96      1.43 o
   2   9   0        6.96        6.94      1.00 o
   3   9   0        3.57        4.15      0.93 o
   4   9   0        3.50        3.36      1.00 o
   5   9   0       10.50       13.60      1.43 o
   3  10   0        0.54       -0.79      0.79 o
   4  10   0        4.25        5.72      1.14 o
  -4 -10   1        1.42        1.29      1.14 o
  -3 -10   1        0.88        1.65      1.00 o
  -2 -10   1        4.67        5.58      1.00 o
   2 -10   1        1.17        0.43      0.79 o
   3 -10   1        0.29        0.50      0.93 o
  -5  -9   1       12.08       10.30      1.72 o
  -4  -9   1        2.75        4.08      1.22 o
  -3  -9   1        6.95        8.30      1.29 o
  -2  -9   1       29.16       29.55      1.72 o
  -1  -9   1       27.19       29.98      1.50 o
   0  -9   1        0.76        0.07      0.43 o
   1  -9   1        4.81        6.08      0.79 o
   2  -9   1        0.28        0.29      0.72 o
   3  -9   1        0.80        0.50      0.86 o
   4  -9   1        0.41       -0.57      1.00 o
   5  -9   1        7.88       10.88      1.72 o
  -6  -8   1        9.73       10.73      1.86 o
  -5  -8   1       13.64       11.02      1.65 o
  -4  -8   1        1.96        1.79      1.07 o
  -3  -8   1       14.03       17.96      1.57 o
  -2  -8   1       57.36       63.04      2.50 o
  -1  -8   1        4.33        5.15      0.79 o
   0  -8   1        5.53        5.51      0.57 o
   1  -8   1       14.20       13.38      1.00 o
   2  -8   1        4.15        2.72      0.79 o
   3  -8   1        0.59        0.80      0.42 o
   4  -8   1       10.64       11.16      1.50 o
   5  -8   1        3.68        3.29      1.36 o
   6  -8   1        6.19        7.59      1.65 o
  -7  -7   1        1.42        4.51      1.50 o
  -6  -7   1        1.23        0.00      1.14 o
  -5  -7   1       42.19       43.01      2.65 o
  -4  -7   1      126.72      123.08      4.37 o
  -3  -7   1       77.06       84.08      3.15 o
  -2  -7   1       18.23       19.11      1.36 o
  -1  -7   1        7.30        7.23      0.79 o
   0  -7   1       13.71       15.40      0.62 o
   1  -7   1        2.86        3.59      0.31 o
   2  -7   1       27.23       28.53      0.71 o
   3  -7   1        4.69        2.29      0.86 o
   4  -7   1        6.62        7.30      1.29 o
   5  -7   1        7.56        7.08      1.43 o
   6  -7   1        2.00        2.00      1.22 o
  -7  -6   1        5.56        5.15      1.50 o
  -6  -6   1        0.86        1.36      1.07 o
  -5  -6   1        8.55        7.37      1.36 o
  -4  -6   1        7.78        4.29      1.14 o
  -3  -6   1      270.09      260.23      4.97 o
  -2  -6   1       18.43       18.32      1.29 o
  -1  -6   1       40.13       35.71      1.43 o
   0  -6   1        4.47        6.38      0.61 o
   1  -6   1        2.04        2.07      0.40 o
   2  -6   1       13.51       12.26      0.63 o
   3  -6   1       65.82       65.95      1.70 o
   4  -6   1        0.19       -0.57      0.86 o
   5  -6   1        5.09        5.37      1.29 o
   6  -6   1        3.81        3.65      1.29 o
   7  -6   1       10.22        7.80      1.65 o
  -8  -5   1        3.80        5.37      1.57 o
  -7  -5   1        3.99        3.94      1.36 o
  -6  -5   1        3.05        2.58      1.14 o
  -5  -5   1       35.68       32.42      2.15 o
  -4  -5   1      287.90      298.90      6.08 o
  -3  -5   1      121.54      114.85      2.52 o
  -2  -5   1       72.38       82.17      1.46 o
  -1  -5   1      142.91      145.44      2.93 o
   0  -5   1       59.98       61.22      0.98 o
   1  -5   1       22.24       20.07      0.46 o
   2  -5   1       16.66       19.05      0.60 o
   3  -5   1        5.53        5.66      0.57 o
   4  -5   1       81.59       82.01      3.22 o
   5  -5   1       16.52       15.31      1.65 o
   6  -5   1        5.42        3.51      1.29 o
   7  -5   1        1.38       -0.29      1.07 o
   8  -5   1        4.48        5.94      1.65 o
  -8  -4   1        2.41        3.86      1.43 o
  -7  -4   1        0.39       -0.29      1.00 o
  -6  -4   1       17.57       19.68      1.86 o
  -5  -4   1       70.59       66.26      2.93 o
  -4  -4   1       90.06       92.72      2.28 o
  -3  -4   1      420.90      413.37     12.02 o
  -2  -4   1      596.08      593.92      8.54 o
  -1  -4   1       20.77       21.05      0.73 o
   0  -4   1      240.66      248.21      3.14 o
   1  -4   1      375.90      388.41      5.58 o
   2  -4   1       67.14       56.39      1.43 o
   3  -4   1       80.34       80.98      1.94 o
   4  -4   1       34.43       35.28      1.93 o
   5  -4   1       10.61        8.59      1.29 o
   6  -4   1        2.42        2.93      1.14 o
   7  -4   1        1.98        1.14      1.14 o
   8  -4   1        0.19        0.57      1.29 o
  -8  -3   1        5.24        6.80      1.57 o
  -7  -3   1        9.14        7.30      1.43 o
  -6  -3   1       64.99       62.54      3.01 o
  -5  -3   1       13.38       13.38      1.50 o
  -4  -3   1       46.88       53.84      1.57 o
  -3  -3   1      223.97      232.14      4.48 o
  -2  -3   1      901.08      889.76     15.66 o
  -1  -3   1      497.43      539.34      9.37 o
   0  -3   1      473.43      484.89      5.86 o
   1  -3   1       26.32       27.01      0.59 o
   2  -3   1      364.57      400.32      5.83 o
   3  -3   1        0.34        0.63      0.34 o
   4  -3   1        3.35        2.36      0.79 o
   5  -3   1       22.98       17.96      1.65 o
   6  -3   1       15.66       14.88      1.72 o
   7  -3   1        3.75        3.86      1.29 o
   8  -3   1        0.63       -0.14      1.22 o
  -9  -2   1        3.32        4.08      1.57 o
  -8  -2   1        4.50        3.79      1.36 o
  -7  -2   1        2.50        2.15      1.14 o
  -6  -2   1       12.84       11.66      1.50 o
  -5  -2   1       52.32       53.67      2.43 o
  -4  -2   1       63.49       60.97      2.36 o
  -3  -2   1      191.72      194.86      4.72 o
  -2  -2   1      920.70      892.11     15.66 o
  -1  -2   1     3896.59     3906.68     47.27 o
   0  -2   1     1220.81     1213.86     12.94 o
   1  -2   1     1468.03     1435.33     17.38 o
   2  -2   1       11.53       10.79      0.53 o
   3  -2   1      232.19      254.17     10.38 o
   4  -2   1      156.34      169.38      5.15 o
   5  -2   1       86.28       90.95      3.43 o
   6  -2   1       19.20       19.04      1.65 o
   7  -2   1        5.62        5.30      1.36 o
   8  -2   1        0.80        0.00      1.22 o
  -9  -1   1        2.93        3.36      1.50 o
  -8  -1   1        5.59        6.15      1.50 o
  -7  -1   1       12.07       10.81      1.65 o
  -6  -1   1        0.65        0.64      0.93 o
  -5  -1   1        3.02        1.72      0.72 o
  -4  -1   1       43.56       47.87      2.08 o
  -3  -1   1      155.96      165.07      7.23 o
  -2  -1   1      476.45      487.15     14.28 o
  -1  -1   1      726.69      701.09     26.01 o
   0  -1   1      646.44      457.49     17.28 o
   1  -1   1     1962.24     1939.21     27.39 o
   2  -1   1      326.17      324.62      5.92 o
   3  -1   1      381.59      389.43     10.23 o
   4  -1   1       46.06       50.24      2.15 o
   5  -1   1       28.78       28.98      1.72 o
   6  -1   1       12.27       11.88      1.43 o
   7  -1   1        2.61        1.50      1.14 o
   8  -1   1        0.99        1.57      1.22 o
  -9   0   1        0.30        1.79      1.36 o
  -8   0   1        3.82        2.79      1.29 o
  -7   0   1       17.67       19.18      1.93 o
  -6   0   1       15.82       14.03      1.50 o
  -5   0   1       15.54       14.03      1.29 o
  -4   0   1        1.95        0.36      0.57 o
  -3   0   1       88.48       89.59      2.79 o
  -2   0   1       13.65        9.91      0.46 o
  -1   0   1       44.20       30.29      2.50 o
   1   0   1      404.23      370.43      6.55 o
   2   0   1       53.06       57.73      1.34 o
   3   0   1      304.80      303.27      8.09 o
   4   0   1      327.25      317.51      8.66 o
   5   0   1        3.83        4.44      0.93 o
   6   0   1       33.36       27.48      1.93 o
   7   0   1       23.67       26.98      2.15 o
   8   0   1        0.91        1.72      1.29 o
  -9   1   1        2.93        1.36      1.36 o
  -8   1   1        5.58        7.30      1.50 o
  -7   1   1       12.07       10.81      1.50 o
  -6   1   1        0.65        1.36      0.86 o
  -5   1   1        2.99        2.65      0.79 o
  -4   1   1       43.44       46.08      1.93 o
  -3   1   1      155.63      166.16      4.72 o
  -2   1   1      475.98      489.21      8.68 o
  -1   1   1      726.83      674.59     34.92 o
   1   1   1     1962.52     1927.91     30.32 o
   2   1   1      326.49      318.87      8.23 o
   3   1   1      381.81      392.72     10.16 o
   4   1   1       46.01       49.73      2.08 o
   5   1   1       28.80       30.48      1.79 o
   6   1   1       12.26       12.59      1.43 o
   7   1   1        2.60        1.93      1.07 o
   8   1   1        0.99        1.29      1.22 o
  -9   2   1        3.33        4.44      0.93 o
  -8   2   1        4.51        5.28      1.36 o
  -7   2   1        2.49        2.70      0.60 o
  -6   2   1       12.85       15.03      1.50 o
  -5   2   1       52.39       56.03      2.29 o
  -4   2   1       63.52       64.00      1.53 o
  -3   2   1      191.77      199.97      4.40 o
  -2   2   1      919.01      897.58     12.48 o
  -1   2   1     3898.65     3972.92     66.94 o
   0   2   1     1220.28     1176.59     33.62 o
   1   2   1     1471.67     1453.60     17.44 o
   2   2   1       11.44       11.36      0.35 o
   3   2   1      231.85      259.69      3.85 o
   4   2   1      156.32      175.76      3.43 o
   5   2   1       86.22       90.72      2.06 o
   6   2   1       19.16       21.42      0.94 o
   7   2   1        5.64        6.59      0.68 o
   8   2   1        0.80        1.79      0.46 o
  -8   3   1        5.25        5.70      0.72 o
  -7   3   1        9.13        9.50      0.64 o
  -6   3   1       65.06       67.83      1.49 o
  -5   3   1       13.30       14.67      0.91 o
  -4   3   1       46.77       52.04      1.07 o
  -3   3   1      223.57      234.45      3.53 o
  -2   3   1      901.32      911.32     15.38 o
  -1   3   1      497.23      546.79      9.41 o
   0   3   1      474.06      483.64      8.42 o
   1   3   1       26.36       26.56      0.58 o
   2   3   1      364.72      401.89      5.71 o
   3   3   1        0.34        0.09      0.19 o
   4   3   1        3.34        2.47      0.29 o
   5   3   1       22.92       21.37      0.71 o
   6   3   1       15.67       17.72      0.99 o
   7   3   1        3.77        3.77      0.49 o
   8   3   1        0.62        2.03      0.57 o
  -8   4   1        2.41        2.29      0.86 o
  -7   4   1        0.39       -0.41      0.45 o
  -6   4   1       17.53       17.80      1.43 o
  -5   4   1       70.61       77.09      1.57 o
  -4   4   1       89.95       95.36      1.70 o
  -3   4   1      420.25      423.21      7.51 o
  -2   4   1      596.11      605.92     14.42 o
  -1   4   1       20.87       20.49      0.70 o
   0   4   1      240.87      247.24      6.30 o
   1   4   1      376.61      383.63      9.66 o
   2   4   1       67.43       58.29      1.33 o
   3   4   1       80.29       81.04      1.44 o
   4   4   1       34.50       34.86      0.86 o
   5   4   1       10.62       10.75      0.60 o
   6   4   1        2.42        3.05      0.52 o
   7   4   1        1.96        1.98      0.55 o
   8   4   1        0.19        1.00      0.79 o
  -8   5   1        3.79        4.37      1.00 o
  -7   5   1        4.01        4.88      0.67 o
  -6   5   1        3.05        2.60      0.57 o
  -5   5   1       35.70       32.60      1.22 o
  -4   5   1      287.61      294.11      5.62 o
  -3   5   1      121.66      122.45      2.55 o
  -2   5   1       72.28       81.11      1.84 o
  -1   5   1      143.02      135.61      3.86 o
   0   5   1       60.00       60.90      1.86 o
   1   5   1       22.23       18.32      0.93 o
   2   5   1       16.69       17.00      0.72 o
   3   5   1        5.54        5.51      0.50 o
   4   5   1       81.48       80.87      1.96 o
   5   5   1       16.54       15.76      1.04 o
   6   5   1        5.42        4.69      0.63 o
   7   5   1        1.38        1.47      0.57 o
  -7   6   1        5.56        4.72      0.93 o
  -6   6   1        0.87        1.26      0.54 o
  -5   6   1        8.55        8.67      0.77 o
  -4   6   1        7.76        7.47      0.69 o
  -3   6   1      269.93      255.82      4.93 o
  -2   6   1       18.42       16.67      0.86 o
  -1   6   1       40.18       35.78      1.43 o
   1   6   1        2.04        0.86      0.43 o
   2   6   1       13.56       12.09      1.00 o
   3   6   1       65.81       65.85      1.68 o
   4   6   1        0.18        0.89      0.50 o
   5   6   1        5.10        5.86      0.69 o
   6   6   1        3.80        3.79      0.63 o
   7   6   1       10.22       10.52      1.14 o
  -7   7   1        1.42        1.93      0.86 o
  -6   7   1        1.24        1.29      0.62 o
  -5   7   1       42.19       40.72      1.46 o
  -4   7   1      126.75      125.02      2.87 o
  -3   7   1       77.01       83.81      2.11 o
  -2   7   1       18.20       18.18      1.29 o
  -1   7   1        7.29        6.51      0.79 o
   1   7   1        2.86        1.86      0.57 o
   2   7   1       27.21       28.84      1.43 o
   3   7   1        4.72        2.58      0.72 o
   4   7   1        6.63        8.19      0.72 o
   5   7   1        7.58        7.41      0.74 o
   6   7   1        1.99        3.73      0.69 o
  -6   8   1        9.72        9.73      1.14 o
  -5   8   1       13.63       11.74      1.22 o
  -4   8   1        1.97        1.69      0.60 o
  -3   8   1       14.02       14.60      1.22 o
  -2   8   1       57.39       59.97      2.22 o
   2   8   1        4.15        2.79      0.79 o
   3   8   1        0.59        0.86      0.72 o
   4   8   1       10.64       11.23      1.22 o
   5   8   1        3.66        4.22      1.00 o
   6   8   1        6.20        6.51      1.07 o
  -5   9   1       12.10       13.24      1.43 o
  -4   9   1        2.76        3.72      1.00 o
  -3   9   1        6.96        6.66      1.07 o
  -2   9   1       29.15       30.41      1.57 o
   3   9   1        0.80        0.21      0.72 o
   4   9   1        0.40       -0.36      0.79 o
   5   9   1        7.89       10.02      1.29 o
  -4  10   1        1.42        1.79      1.00 o
  -3  10   1        0.89       -0.14      0.79 o
   3  10   1        0.29        0.14      0.79 o
  -4 -10   2        0.70        0.21      1.07 o
  -3 -10   2        2.97        2.50      1.07 o
  -2 -10   2       10.32       10.16      1.29 o
  -1 -10   2       11.92       10.88      1.14 o
   2 -10   2        7.56        7.37      1.07 o
   3 -10   2        0.77        1.50      1.00 o
  -5  -9   2       12.96        9.45      1.72 o
  -4  -9   2        2.07        3.58      1.14 o
  -3  -9   2       15.89       14.53      1.50 o
  -2  -9   2        5.68        5.37      1.07 o
  -1  -9   2       51.95       54.67      2.15 o
   0  -9   2        3.45        4.22      0.72 o
   1  -9   2        4.92        4.51      0.72 o
   2  -9   2        2.39        1.93      0.86 o
   3  -9   2        0.38        0.50      0.86 o
   4  -9   2        1.84        2.86      1.14 o
  -6  -8   2        2.43        2.29      1.43 o
  -5  -8   2        5.73        2.65      1.29 o
  -4  -8   2       22.86       25.62      2.00 o
  -3  -8   2       12.34       13.38      1.43 o
  -2  -8   2      194.16      193.14      5.72 o
  -1  -8   2        7.02        6.87      0.86 o
   0  -8   2        3.16        2.93      0.75 o
   1  -8   2        2.87        3.14      0.40 o
   2  -8   2        5.47        6.77      0.72 o
   3  -8   2        2.25        1.48      0.52 o
   4  -8   2        0.08        0.20      0.58 o
   5  -8   2        0.01       -0.36      1.14 o
  -7  -7   2        0.77        0.50      1.22 o
  -6  -7   2        0.71       -0.93      1.14 o
  -5  -7   2       12.39        7.87      1.50 o
  -4  -7   2       64.45       57.03      2.79 o
  -3  -7   2       78.92       81.79      3.15 o
  -2  -7   2        9.91       13.60      1.29 o
  -1  -7   2        4.26        3.94      0.72 o
   0  -7   2       25.98       26.31      1.42 o
   1  -7   2        8.42        8.97      0.52 o
   2  -7   2        0.30        0.34      0.38 o
   3  -7   2       20.41       21.68      1.57 o
   4  -7   2        9.67       11.16      1.43 o
   5  -7   2        3.31        2.36      1.14 o
   6  -7   2        0.34       -0.86      1.14 o
  -7  -6   2        0.22       -1.07      1.07 o
  -6  -6   2        0.99        1.14      1.07 o
  -5  -6   2        2.97        0.93      1.07 o
  -4  -6   2       30.53       28.62      2.00 o
  -3  -6   2      293.31      290.84      9.52 o
  -2  -6   2       11.31       10.09      1.00 o
  -1  -6   2      205.18      226.70      6.15 o
   0  -6   2       28.94       29.73      0.69 o
   1  -6   2       45.17       42.91      0.95 o
   2  -6   2       11.07       13.73      0.92 o
   3  -6   2        9.08        7.44      1.07 o
   4  -6   2        6.88        7.44      1.22 o
   5  -6   2       10.09       11.23      1.50 o
   6  -6   2        0.78        2.00      1.22 o
   7  -6   2        1.31        1.14      1.36 o
  -8  -5   2        1.10       -1.22      1.22 o
  -7  -5   2        1.66        2.00      1.22 o
  -6  -5   2        2.07        0.72      1.00 o
  -5  -5   2        6.35        4.65      1.22 o
  -4  -5   2      320.01      312.04      6.07 o
  -3  -5   2       59.11       56.33      3.22 o
  -2  -5   2      133.39      135.33      3.27 o
  -1  -5   2       54.34       56.77      1.41 o
   0  -5   2       91.43       98.32      1.27 o
   1  -5   2       96.01      105.38      1.38 o
   2  -5   2       16.67       19.73      0.65 o
   3  -5   2       36.68       36.59      1.36 o
   4  -5   2        4.25        5.22      1.07 o
   5  -5   2        5.22        4.72      1.14 o
   6  -5   2        7.01        6.73      1.36 o
   7  -5   2        0.93        0.64      1.22 o
  -8  -4   2        1.15        1.50      1.36 o
  -7  -4   2        2.88        2.50      1.22 o
  -6  -4   2        2.92        1.86      1.14 o
  -5  -4   2      150.04      158.08      5.22 o
  -4  -4   2       86.28       77.44      3.97 o
  -3  -4   2      218.04      221.61      4.40 o
  -2  -4   2      191.18      195.50      4.79 o
  -1  -4   2      178.80      180.47      2.34 o
   0  -4   2      135.20      142.70      1.72 o
   1  -4   2      729.37      752.78      9.24 o
   2  -4   2      111.89      119.37      2.02 o
   3  -4   2       14.61       14.66      1.00 o
   4  -4   2       14.03       10.88      1.29 o
   5  -4   2        1.94        0.21      0.86 o
   6  -4   2       32.63       32.63      2.29 o
   7  -4   2        1.46        0.21      1.22 o
   8  -4   2        0.41       -1.22      1.29 o
  -9  -3   2        1.77        0.79      1.43 o
  -8  -3   2        5.92        7.01      1.57 o
  -7  -3   2        2.76        1.86      1.14 o
  -6  -3   2       54.24       53.96      2.72 o
  -5  -3   2      250.61      252.11      7.44 o
  -4  -3   2       20.28       16.06      1.29 o
  -3  -3   2      479.93      475.16      8.73 o
  -2  -3   2      411.21      409.29      7.36 o
  -1  -3   2      288.01      313.40      3.90 o
   0  -3   2      235.56      234.73      2.99 o
   1  -3   2      111.24      102.96      1.67 o
   2  -3   2      104.30      129.59      2.12 o
   3  -3   2        2.40        2.83      0.43 o
   4  -3   2       23.37       24.04      1.65 o
   5  -3   2       29.26       24.97      1.86 o
   6  -3   2        0.11        0.29      0.93 o
   7  -3   2        1.07        0.21      1.14 o
   8  -3   2        1.42        1.36      1.36 o
  -9  -2   2        9.76        9.59      1.86 o
  -8  -2   2        9.03       11.88      1.79 o
  -7  -2   2       19.75       21.32      2.00 o
  -6  -2   2      180.93      198.87      6.37 o
  -5  -2   2       31.64       29.84      1.79 o
  -4  -2   2       27.46       22.11      1.43 o
  -3  -2   2      329.17      332.03      6.25 o
  -2  -2   2       18.92       15.31      0.61 o
  -1  -2   2      856.15      842.94      9.12 o
   0  -2   2     4829.37     4651.72     45.73 o
   1  -2   2       98.36       96.45      1.31 o
   2  -2   2     1023.53     1065.51     18.59 o
   3  -2   2       74.57       80.72      2.79 o
   4  -2   2       11.99       10.30      1.07 o
   5  -2   2       74.33       72.63      3.01 o
   6  -2   2        6.91        6.66      1.36 o
   7  -2   2        3.48        1.57      1.14 o
   8  -2   2        2.26        2.29      1.36 o
  -9  -1   2        1.11        1.72      1.36 o
  -8  -1   2        3.65        5.08      1.43 o
  -7  -1   2       95.61       95.89      3.94 o
  -6  -1   2       54.41       54.31      2.72 o
  -5  -1   2       47.72       45.15      2.22 o
  -4  -1   2      134.75      124.80      3.94 o
  -3  -1   2       54.16       56.81      1.44 o
  -2  -1   2      372.81      360.85      6.55 o
  -1  -1   2      965.79      944.99     16.92 o
   0  -1   2     1693.08     1666.01     15.18 o
   1  -1   2       52.65       57.07      0.99 o
   2  -1   2       58.46       59.53      1.39 o
   3  -1   2      427.78      471.08     12.24 o
   4  -1   2       48.35       48.23      2.15 o
   5  -1   2       23.65       26.55      1.79 o
   6  -1   2        5.84        4.72      1.22 o
   7  -1   2        3.57        2.58      1.22 o
   8  -1   2        0.34       -1.07      1.07 o
  -9   0   2        5.28        7.16      1.65 o
  -8   0   2       50.15       49.73      2.93 o
  -7   0   2       57.32       65.19      3.15 o
  -6   0   2        0.78        1.00      0.86 o
  -5   0   2        0.99        0.79      0.64 o
  -4   0   2        5.01        3.86      0.72 o
  -3   0   2       16.31       15.31      1.00 o
  -2   0   2      661.40      646.68     24.90 o
  -1   0   2      118.46      103.09      2.08 o
   0   0   2      247.77      224.22     10.79 o
   1   0   2     2552.12     2473.40     42.78 o
   2   0   2      179.02      192.11      3.69 o
   3   0   2      547.38      613.70     15.67 o
   4   0   2      421.82      457.99     12.09 o
   5   0   2        0.24        0.29      0.72 o
   6   0   2        4.11        4.01      1.14 o
   7   0   2        1.17        0.43      1.07 o
   8   0   2        4.30        7.37      1.65 o
  -9   1   2        1.11        2.72      1.43 o
  -8   1   2        3.66        6.23      1.43 o
  -7   1   2       95.69      101.62      4.08 o
  -6   1   2       54.29       56.25      2.65 o
  -5   1   2       47.68       46.51      2.15 o
  -4   1   2      134.51      125.37      3.86 o
  -3   1   2       54.18       57.25      2.00 o
  -2   1   2      372.02      366.53      6.55 o
  -1   1   2      966.25      963.76     11.70 o
   0   1   2     1694.04     1657.86     16.43 o
   1   1   2       52.77       61.53      2.91 o
   2   1   2       58.40       57.31      1.22 o
   3   1   2      427.83      453.69     11.74 o
   4   1   2       48.39       54.31      2.22 o
   5   1   2       23.59       26.33      1.72 o
   6   1   2        5.86        6.15      1.22 o
   7   1   2        3.58        4.72      1.29 o
   8   1   2        0.34       -0.33      0.89 o
  -9   2   2        9.78        9.02      1.14 o
  -8   2   2        9.03       10.52      0.86 o
  -7   2   2       19.76       19.11      1.79 o
  -6   2   2      180.80      188.49      5.87 o
  -5   2   2       31.62       31.13      1.72 o
  -4   2   2       27.54       26.33      1.36 o
  -3   2   2      329.87      341.50      6.07 o
  -2   2   2       19.12       17.75      1.01 o
  -1   2   2      857.68      840.62     15.31 o
   0   2   2     4828.73     4599.16     56.51 o
   1   2   2       98.36       95.56      1.30 o
   2   2   2     1022.28     1071.05     14.93 o
   3   2   2       74.70       81.69      1.40 o
   4   2   2       11.99       13.03      0.69 o
   5   2   2       74.46       69.78      1.70 o
   6   2   2        6.89        8.43      1.11 o
   7   2   2        3.50        4.13      0.49 o
   8   2   2        2.28        2.32      0.61 o
  -9   3   2        1.77        2.08      0.86 o
  -8   3   2        5.93        8.21      0.97 o
  -7   3   2        2.76        1.57      0.44 o
  -6   3   2       54.36       57.92      1.37 o
  -5   3   2      250.35      251.25      4.45 o
  -4   3   2       20.23       15.91      0.56 o
  -3   3   2      479.45      493.26      7.01 o
  -2   3   2      411.32      418.19      5.95 o
  -1   3   2      288.12      310.91      4.50 o
   0   3   2      235.50      235.88      4.15 o
   1   3   2      111.12      103.73      1.62 o
   2   3   2      104.40      130.24      2.04 o
   3   3   2        2.40        2.92      0.31 o
   4   3   2       23.29       23.45      0.69 o
   5   3   2       29.23       29.17      0.84 o
   6   3   2        0.11        0.28      0.37 o
   7   3   2        1.07        1.02      0.48 o
   8   3   2        1.42        1.43      0.57 o
  -8   4   2        1.16        1.29      0.79 o
  -7   4   2        2.87        3.46      0.60 o
  -6   4   2        2.92        2.02      0.52 o
  -5   4   2      149.94      160.99      4.51 o
  -4   4   2       86.38       78.11      1.48 o
  -3   4   2      218.09      237.66      4.35 o
  -2   4   2      191.14      195.22      3.83 o
  -1   4   2      178.52      181.26      3.43 o
   0   4   2      135.01      143.34      3.79 o
   1   4   2      728.97      755.60     18.53 o
   2   4   2      111.78      121.98      1.94 o
   3   4   2       14.54       15.19      0.53 o
   4   4   2       14.11       14.71      0.59 o
   5   4   2        1.96        1.97      0.39 o
   6   4   2       32.73       34.28      1.25 o
   7   4   2        1.45        0.68      0.68 o
   8   4   2        0.41        0.00      0.72 o
  -8   5   2        1.10        1.50      0.79 o
  -7   5   2        1.67        1.36      0.57 o
  -6   5   2        2.06        1.28      1.04 o
  -5   5   2        6.40        6.33      0.97 o
  -4   5   2      319.75      316.72      5.92 o
  -3   5   2       59.11       59.76      2.36 o
  -2   5   2      133.44      135.50      2.78 o
  -1   5   2       54.45       57.03      1.79 o
   0   5   2       91.38       97.82      2.72 o
   1   5   2       95.95      103.48      2.93 o
   2   5   2       16.68       19.90      0.93 o
   3   5   2       36.70       38.04      1.10 o
   4   5   2        4.26        5.77      0.44 o
   5   5   2        5.23        5.97      0.62 o
   6   5   2        7.01        6.91      1.18 o
   7   5   2        0.93        1.00      0.55 o
  -7   6   2        0.22        0.29      0.72 o
  -6   6   2        0.99        0.09      0.79 o
  -5   6   2        2.96        3.10      0.93 o
  -4   6   2       30.57       31.92      1.19 o
  -3   6   2      293.37      288.97      5.87 o
  -2   6   2       11.27       10.54      0.72 o
  -1   6   2      205.19      215.68      5.72 o
   1   6   2       45.06       43.94      1.57 o
   2   6   2       11.08       10.66      0.86 o
   3   6   2        9.06        8.49      0.67 o
   4   6   2        6.90        7.10      1.32 o
   5   6   2       10.08       11.05      0.82 o
   6   6   2        0.78        0.51      0.52 o
   7   6   2        1.32        1.14      0.79 o
  -7   7   2        0.77        0.72      0.79 o
  -6   7   2        0.70        0.29      0.64 o
  -5   7   2       12.37       11.54      0.91 o
  -4   7   2       64.52       62.72      1.80 o
  -3   7   2       78.92       85.26      3.94 o
  -2   7   2        9.88       11.16      1.00 o
  -1   7   2        4.27        3.86      0.64 o
   2   7   2        0.30       -0.50      0.50 o
   3   7   2       20.42       21.40      1.36 o
   4   7   2        9.69       11.25      0.84 o
   5   7   2        3.31        4.31      0.63 o
   6   7   2        0.34       -0.26      0.57 o
  -6   8   2        2.44        1.93      0.79 o
  -5   8   2        5.71        4.44      0.93 o
  -4   8   2       22.84       26.03      2.00 o
  -3   8   2       12.38       12.67      1.22 o
  -2   8   2      194.23      210.74      5.87 o
  -1   8   2        7.01        5.65      0.86 o
   2   8   2        5.47        5.65      0.79 o
   3   8   2        2.25        1.22      0.72 o
   4   8   2        0.08       -0.07      0.72 o
   5   8   2        0.01        0.14      0.79 o
  -5   9   2       12.99       12.81      1.36 o
  -4   9   2        2.07        3.36      0.93 o
  -3   9   2       15.93       14.31      1.36 o
  -2   9   2        5.69        5.51      0.93 o
   3   9   2        0.37       -0.29      0.72 o
   4   9   2        1.85        1.65      0.86 o
  -4  10   2        0.70       -0.14      0.86 o
  -3  10   2        2.97        1.65      0.93 o
  -4 -10   3        1.12        0.93      1.14 o
  -3 -10   3        2.36        1.07      1.00 o
  -2 -10   3       12.25       10.16      1.36 o
  -1 -10   3        2.36        2.43      0.86 o
   2 -10   3        1.29        0.72      0.86 o
   3 -10   3        1.39        1.57      1.00 o
  -5  -9   3        5.06        2.15      1.36 o
  -4  -9   3        1.32        3.72      1.22 o
  -3  -9   3       16.77       19.46      1.72 o
  -2  -9   3        0.60        1.14      0.93 o
  -1  -9   3       14.35       13.31      1.29 o
   0  -9   3        2.79        2.00      0.45 o
   1  -9   3        3.07        2.26      0.48 o
   2  -9   3       31.39       30.91      1.15 o
   3  -9   3        0.11       -0.53      0.53 o
   4  -9   3        0.72        2.62      0.72 o
  -6  -8   3        0.91        0.00      1.22 o
  -5  -8   3        0.69       -1.07      1.07 o
  -4  -8   3        1.68        1.57      1.14 o
  -3  -8   3       19.78       18.18      1.57 o
  -2  -8   3       20.68       16.03      1.50 o
  -1  -8   3        0.27       -0.64      0.64 o
   0  -8   3        2.49        1.25      0.40 o
   1  -8   3       15.92       16.46      0.78 o
   2  -8   3        3.79        3.88      0.55 o
   3  -8   3        9.20        7.63      0.79 o
   4  -8   3        1.35        1.36      0.67 o
   5  -8   3        4.36        4.15      1.36 o
  -7  -7   3        0.30       -1.00      1.22 o
  -6  -7   3        1.05        1.14      1.14 o
  -5  -7   3        1.88        0.50      1.07 o
  -4  -7   3       20.94       15.46      1.65 o
  -3  -7   3       31.27       29.98      1.93 o
  -2  -7   3       35.66       38.93      1.86 o
  -1  -7   3       50.63       57.89      2.15 o
   0  -7   3       43.46       40.29      1.11 o
   1  -7   3       34.30       33.04      1.06 o
   2  -7   3        4.37        3.74      0.54 o
   3  -7   3       14.39       14.24      0.91 o
   4  -7   3       15.91       18.75      1.72 o
   5  -7   3        3.64        3.43      1.22 o
   6  -7   3        0.24       -0.29      1.14 o
  -7  -6   3        0.64        0.43      1.22 o
  -6  -6   3        1.56       -0.93      0.93 o
  -5  -6   3       14.30       10.59      1.50 o
  -4  -6   3       55.55       55.67      2.65 o
  -3  -6   3       45.52       36.16      1.22 o
  -2  -6   3        2.41        2.03      0.32 o
  -1  -6   3       73.41       70.80      1.53 o
   0  -6   3       11.10       12.33      0.63 o
   1  -6   3       31.33       33.77      0.81 o
   2  -6   3        7.69        7.96      0.48 o
   3  -6   3        5.87        7.23      1.07 o
   4  -6   3       14.81       13.17      1.50 o
   5  -6   3       15.60       14.24      1.72 o
   6  -6   3        2.79        2.93      1.29 o
   7  -6   3        0.23        0.93      1.29 o
  -8  -5   3        1.50       -0.86      1.22 o
  -7  -5   3        0.13        0.86      1.07 o
  -6  -5   3        3.98        3.58      1.22 o
  -5  -5   3       20.67       21.40      1.86 o
  -4  -5   3      144.11      141.25      3.24 o
  -3  -5   3       37.73       40.53      1.23 o
  -2  -5   3      103.99      113.82      2.18 o
  -1  -5   3       72.63       81.15      1.22 o
   0  -5   3      282.92      300.40      3.46 o
   1  -5   3        7.95        6.77      0.33 o
   2  -5   3       57.76       55.26      1.18 o
   3  -5   3       19.22       18.18      0.93 o
   4  -5   3       76.48       76.43      3.15 o
   5  -5   3       20.54       15.96      1.72 o
   6  -5   3        0.47       -0.14      1.00 o
   7  -5   3        0.09        0.14      1.22 o
  -8  -4   3        3.32        3.58      1.43 o
  -7  -4   3        1.35        1.57      1.14 o
  -6  -4   3       18.00       18.10      1.86 o
  -5  -4   3       50.01       39.07      2.29 o
  -4  -4   3       37.70       39.86      1.61 o
  -3  -4   3       77.20       72.46      5.12 o
  -2  -4   3      176.16      195.66      2.99 o
  -1  -4   3      184.32      194.45      2.54 o
   0  -4   3       31.28       30.58      0.57 o
   1  -4   3      150.86      171.18      2.07 o
   2  -4   3       24.44       26.03      0.76 o
   3  -4   3        2.97        3.36      0.53 o
   4  -4   3       16.49       12.88      1.43 o
   5  -4   3       13.18        9.37      1.36 o
   6  -4   3        7.96        6.94      1.43 o
   7  -4   3        1.93        1.72      1.29 o
  -9  -3   3        7.77        8.16      1.86 o
  -8  -3   3        3.10        4.22      1.43 o
  -7  -3   3        2.16        0.57      1.07 o
  -6  -3   3       50.76       41.43      2.50 o
  -5  -3   3      128.53      122.80      4.29 o
  -4  -3   3        8.28        8.99      1.65 o
  -3  -3   3      369.10      392.57     13.63 o
  -2  -3   3      236.49      246.18      6.01 o
  -1  -3   3       95.78       92.86      1.77 o
   0  -3   3      166.27      146.79      1.97 o
   1  -3   3      387.87      406.44      5.11 o
   2  -3   3      248.45      262.47      4.00 o
   3  -3   3       68.82       67.62      2.58 o
   4  -3   3       39.96       37.93      2.08 o
   5  -3   3       21.99       16.24      1.65 o
   6  -3   3        6.41        5.51      1.29 o
   7  -3   3        0.12       -0.72      1.07 o
   8  -3   3        0.99        1.07      1.36 o
  -9  -2   3       10.12       11.23      1.93 o
  -8  -2   3        6.83        7.44      1.57 o
  -7  -2   3       31.31       31.92      2.36 o
  -6  -2   3       26.50       29.05      2.15 o
  -5  -2   3       45.35       46.16      2.29 o
  -4  -2   3       88.34       86.30      3.08 o
  -3  -2   3      308.35      324.64     17.25 o
  -2  -2   3       75.12       73.13      1.82 o
  -1  -2   3       34.54       34.69      0.52 o
   0  -2   3     1648.82     1685.30     15.42 o
   1  -2   3      307.97      311.65      3.48 o
   2  -2   3       51.16       51.79      1.36 o
   3  -2   3       33.45       37.64      1.72 o
   4  -2   3        1.56        1.29      0.79 o
   5  -2   3       19.96       17.96      1.65 o
   6  -2   3        3.52        3.43      1.22 o
   7  -2   3       11.87       10.23      1.72 o
   8  -2   3        1.02        0.21      1.22 o
  -9  -1   3        3.29        2.79      1.50 o
  -8  -1   3       17.00       18.03      2.00 o
  -7  -1   3       97.21      110.49      4.44 o
  -6  -1   3      239.08      244.16      7.37 o
  -5  -1   3      113.10      111.99      3.86 o
  -4  -1   3       76.10       78.43      2.79 o
  -3  -1   3       80.53       80.64      1.85 o
  -2  -1   3       90.39       91.14      1.90 o
  -1  -1   3      740.98      737.15     10.48 o
   0  -1   3     1552.25     1468.84     14.51 o
   1  -1   3      279.00      269.50      3.97 o
   2  -1   3      266.16      265.85      7.08 o
   3  -1   3      157.36      172.82      5.08 o
   4  -1   3        6.21        6.30      1.00 o
   5  -1   3        0.73        0.57      0.86 o
   6  -1   3       13.04       10.30      1.57 o
   7  -1   3        8.95        9.37      1.57 o
   8  -1   3        2.03        3.58      1.43 o
  -9   0   3        0.06       -0.36      1.22 o
  -8   0   3       56.93       72.06      3.65 o
  -7   0   3        7.68       10.73      1.65 o
  -6   0   3        6.40        7.23      1.22 o
  -5   0   3       17.21       21.68      1.50 o
  -4   0   3        5.42        4.79      0.79 o
  -3   0   3      441.49      459.42     11.81 o
  -2   0   3      573.93      555.87     18.21 o
  -1   0   3      582.58      531.34      7.64 o
   0   0   3       62.56       61.20      0.97 o
   1   0   3       86.02       80.73      1.72 o
   2   0   3      114.99      111.13      3.36 o
   3   0   3       48.71       55.67      2.22 o
   4   0   3       91.53       96.25      3.36 o
   5   0   3        7.72        8.59      1.22 o
   6   0   3        2.68        1.43      1.00 o
   7   0   3        3.32        2.86      1.22 o
   8   0   3        8.71        7.08      1.57 o
  -9   1   3        3.29        6.01      1.57 o
  -8   1   3       16.99       22.76      2.15 o
  -7   1   3       97.27      105.91      4.15 o
  -6   1   3      239.18      256.33      7.59 o
  -5   1   3      113.22      115.36      3.86 o
  -4   1   3       76.00       83.08      2.86 o
  -3   1   3       80.36       84.37      2.65 o
  -2   1   3       90.52       92.38      2.65 o
  -1   1   3      741.13      731.38      9.01 o
   0   1   3     1551.68     1469.35     14.51 o
   1   1   3      278.83      272.02      3.39 o
   2   1   3      265.66      263.84      3.82 o
   3   1   3      157.34      171.56      3.27 o
   4   1   3        6.22        5.72      0.86 o
   5   1   3        0.74        0.57      0.79 o
   6   1   3       13.02       12.46      1.25 o
   7   1   3        8.97       10.45      0.85 o
   8   1   3        2.02        4.11      0.86 o
  -9   2   3       10.12       13.45      1.29 o
  -8   2   3        6.85        8.73      0.80 o
  -7   2   3       31.31       34.92      2.22 o
  -6   2   3       26.44       30.13      2.00 o
  -5   2   3       45.44       46.01      2.15 o
  -4   2   3       88.25       91.31      3.01 o
  -3   2   3      308.53      329.66      6.02 o
  -2   2   3       75.12       75.53      1.25 o
  -1   2   3       34.60       35.26      0.52 o
   0   2   3     1649.48     1687.84     18.41 o
   1   2   3      308.20      307.72      4.43 o
   2   2   3       51.16       50.33      0.91 o
   3   2   3       33.33       39.88      0.84 o
   4   2   3        1.53        1.52      0.27 o
   5   2   3       20.02       21.03      0.69 o
   6   2   3        3.50        3.40      0.43 o
   7   2   3       11.89       11.39      0.68 o
   8   2   3        1.02        1.86      0.72 o
  -9   3   3        7.76        9.59      1.14 o
  -8   3   3        3.10        1.82      0.55 o
  -7   3   3        2.15        2.37      0.57 o
  -6   3   3       50.89       50.07      1.51 o
  -5   3   3      128.57      128.84      2.25 o
  -4   3   3        8.27       10.36      0.50 o
  -3   3   3      368.99      411.20      5.95 o
  -2   3   3      236.40      251.86      3.19 o
  -1   3   3       95.66       92.07      1.65 o
   0   3   3      166.33      144.98      2.19 o
   1   3   3      387.17      404.44      7.16 o
   2   3   3      248.53      269.76      3.94 o
   3   3   3       68.63       69.00      1.40 o
   4   3   3       39.95       36.74      0.89 o
   5   3   3       22.02       20.42      1.19 o
   6   3   3        6.42        5.93      0.51 o
   7   3   3        0.12        0.19      0.45 o
   8   3   3        0.99        1.22      0.72 o
  -8   4   3        3.32        3.65      0.79 o
  -7   4   3        1.35        1.72      0.52 o
  -6   4   3       18.04       20.18      1.43 o
  -5   4   3       50.11       45.60      1.13 o
  -4   4   3       37.74       37.47      1.15 o
  -3   4   3       77.04       82.28      2.93 o
  -2   4   3      175.98      192.45      3.67 o
  -1   4   3      184.16      195.80      3.62 o
   0   4   3       31.12       31.37      0.75 o
   1   4   3      150.95      171.06      3.19 o
   2   4   3       24.42       26.99      0.67 o
   3   4   3        2.95        3.42      0.34 o
   4   4   3       16.45       14.14      0.63 o
   5   4   3       13.16       11.52      0.62 o
   6   4   3        8.01        8.67      0.72 o
   7   4   3        1.93        2.22      0.57 o
  -8   5   3        1.50        1.57      0.86 o
  -7   5   3        0.12        0.13      0.54 o
  -6   5   3        4.01        3.41      0.79 o
  -5   5   3       20.76       22.26      1.03 o
  -4   5   3      144.03      151.70      3.13 o
  -3   5   3       37.71       41.99      1.20 o
  -2   5   3      104.06      113.42      3.29 o
  -1   5   3       72.74       81.72      2.43 o
   0   5   3      282.76      296.19      7.51 o
   1   5   3        7.97        6.37      0.40 o
   2   5   3       57.73       55.53      1.86 o
   3   5   3       19.15       19.59      0.65 o
   4   5   3       76.44       74.07      2.33 o
   5   5   3       20.62       18.06      1.97 o
   6   5   3        0.47        1.29      0.50 o
   7   5   3        0.09        0.04      0.75 o
  -7   6   3        0.64        0.21      0.72 o
  -6   6   3        1.55        1.35      0.57 o
  -5   6   3       14.33       12.34      0.84 o
  -4   6   3       55.66       58.94      1.68 o
  -3   6   3       45.42       43.06      1.27 o
  -2   6   3        2.39        2.56      0.50 o
  -1   6   3       73.17       69.91      2.22 o
   2   6   3        7.70        7.93      0.53 o
   3   6   3        5.92        6.30      0.72 o
   4   6   3       14.81       13.65      0.84 o
   5   6   3       15.63       13.65      0.86 o
   6   6   3        2.78        3.03      0.62 o
   7   6   3        0.24        0.00      0.72 o
  -7   7   3        0.30       -0.64      0.79 o
  -6   7   3        1.04        1.00      0.79 o
  -5   7   3        1.88        1.42      0.57 o
  -4   7   3       20.97       23.16      1.12 o
  -3   7   3       31.33       34.19      2.08 o
  -2   7   3       35.64       38.57      1.65 o
  -1   7   3       50.60       56.89      2.00 o
   2   7   3        4.35        3.58      0.72 o
   3   7   3       14.39       13.38      1.07 o
   4   7   3       15.95       16.53      1.29 o
   5   7   3        3.63        5.82      0.70 o
   6   7   3        0.24        1.07      0.79 o
  -6   8   3        0.91        0.93      0.79 o
  -5   8   3        0.69        1.22      0.79 o
  -4   8   3        1.69        2.78      0.62 o
  -3   8   3       19.83       20.39      1.43 o
  -2   8   3       20.68       23.11      1.36 o
  -1   8   3        0.27        0.72      0.57 o
   2   8   3        3.79        2.93      0.64 o
   3   8   3        9.22        8.87      1.00 o
   4   8   3        1.36        1.50      0.79 o
   5   8   3        4.36        6.66      1.07 o
  -5   9   3        5.06        4.94      1.07 o
  -4   9   3        1.32        2.15      0.86 o
  -3   9   3       16.81       20.82      1.50 o
  -2   9   3        0.60        2.29      0.79 o
   3   9   3        0.12       -0.29      0.72 o
   4   9   3        0.72       -0.07      0.79 o
  -4  10   3        1.12        2.00      0.93 o
  -3  10   3        2.36        2.00      0.86 o
  -3 -10   4        0.76       -0.29      1.00 o
  -2 -10   4        2.42        2.08      1.00 o
  -1 -10   4        3.15        3.29      0.93 o
   2 -10   4        0.30       -0.79      0.86 o
  -5  -9   4        0.22       -1.14      1.14 o
  -4  -9   4        3.13        3.51      1.22 o
  -3  -9   4        4.13        2.72      1.07 o
  -2  -9   4       20.97       21.32      1.65 o
  -1  -9   4        1.13        0.36      0.79 o
   0  -9   4        3.79        3.44      0.57 o
   1  -9   4        0.87        1.86      0.56 o
   2  -9   4       19.55       21.02      1.57 o
   3  -9   4        0.10        0.74      0.60 o
   4  -9   4        0.40        0.91      0.93 o
  -6  -8   4        0.13        0.00      1.22 o
  -5  -8   4        0.09       -1.00      1.00 o
  -4  -8   4        1.30       -0.43      0.93 o
  -3  -8   4        0.62        1.07      1.00 o
  -2  -8   4       12.99       10.52      1.22 o
  -1  -8   4       37.27       38.68      1.15 o
   0  -8   4        2.61        2.63      0.50 o
   1  -8   4        7.32        7.29      0.63 o
   2  -8   4        0.24        0.13      0.48 o
   3  -8   4        3.20        2.98      1.22 o
   4  -8   4        1.70        1.94      0.69 o
   5  -8   4        0.69       -0.41      0.89 o
  -7  -7   4        0.29       -0.57      1.14 o
  -6  -7   4        0.20       -0.72      1.07 o
  -5  -7   4        1.08       -0.93      1.00 o
  -4  -7   4        3.83        2.15      1.14 o
  -3  -7   4       19.67       16.67      1.50 o
  -2  -7   4       23.75       22.11      1.50 o
  -1  -7   4       13.57       12.77      0.93 o
   0  -7   4       16.31       14.64      1.18 o
   1  -7   4       56.40       54.63      1.47 o
   2  -7   4        2.32        1.47      0.53 o
   3  -7   4       19.33       19.80      1.05 o
   4  -7   4       12.50        9.96      0.95 o
   5  -7   4        0.68        0.43      1.22 o
   6  -7   4        0.28        0.36      1.22 o
  -7  -6   4        2.99        3.51      1.36 o
  -6  -6   4        2.26        2.22      1.22 o
  -5  -6   4        5.55        5.65      1.22 o
  -4  -6   4        6.64        4.08      1.07 o
  -3  -6   4        2.02        1.00      0.54 o
  -2  -6   4       59.35       59.75      1.46 o
  -1  -6   4        8.96       12.01      0.55 o
   0  -6   4       35.82       36.26      0.88 o
   1  -6   4        4.30        3.84      0.40 o
   2  -6   4        3.74        4.25      0.55 o
   3  -6   4       16.19       15.21      0.93 o
   4  -6   4       12.91       12.81      1.50 o
   5  -6   4        0.22        0.07      1.00 o
   6  -6   4        0.53        0.21      1.14 o
  -8  -5   4        0.42       -1.14      1.22 o
  -7  -5   4        8.63        9.66      1.57 o
  -6  -5   4        4.97        3.08      1.22 o
  -5  -5   4       11.43        9.23      1.29 o
  -4  -5   4        3.66        1.03      0.62 o
  -3  -5   4        0.19       -0.55      0.72 o
  -2  -5   4       13.55       14.66      0.56 o
  -1  -5   4       45.00       48.05      0.78 o
   0  -5   4       70.99       70.76      1.07 o
   1  -5   4       23.90       24.65      0.58 o
   2  -5   4       33.04       32.34      0.78 o
   3  -5   4       42.89       45.23      2.29 o
   4  -5   4       28.61       29.05      2.08 o
   5  -5   4        0.88        1.29      1.07 o
   6  -5   4        0.01       -0.29      1.07 o
   7  -5   4        0.97        1.93      1.36 o
  -8  -4   4        3.53        3.29      1.43 o
  -7  -4   4       12.09       10.59      1.65 o
  -6  -4   4       13.72       12.88      1.65 o
  -5  -4   4       14.38       11.38      1.43 o
  -4  -4   4        2.01        1.40      0.50 o
  -3  -4   4        6.23        4.31      0.52 o
  -2  -4   4       11.02       13.22      2.36 o
  -1  -4   4      550.23      564.79      6.28 o
   0  -4   4      153.45      143.11      1.78 o
   1  -4   4       26.22       25.41      0.55 o
   2  -4   4       10.86       12.35      0.58 o
   3  -4   4       47.53       44.01      2.15 o
   4  -4   4       25.20       26.55      1.93 o
   5  -4   4        8.28        8.66      1.43 o
   6  -4   4        0.49        0.29      1.07 o
   7  -4   4        0.10       -0.43      1.22 o
  -9  -3   4        3.84        3.79      1.65 o
  -8  -3   4        2.68        2.58      1.29 o
  -7  -3   4        1.30        0.86      1.07 o
  -6  -3   4       95.66       94.60      3.86 o
  -5  -3   4       29.16       26.41      1.93 o
  -4  -3   4        3.06        2.58      0.72 o
  -3  -3   4       45.10       45.89      1.33 o
  -2  -3   4      485.74      541.97     16.49 o
  -1  -3   4      496.71      515.97      5.74 o
   0  -3   4       60.86       64.03      1.02 o
   1  -3   4      371.93      394.82      4.45 o
   2  -3   4       21.07       20.95      1.47 o
   3  -3   4      147.60      138.83      4.44 o
   4  -3   4       13.13       11.81      1.36 o
   5  -3   4       35.59       31.34      2.08 o
   6  -3   4        4.52        2.50      1.22 o
   7  -3   4        0.27       -1.07      1.07 o
  -9  -2   4        4.57        5.44      1.65 o
  -8  -2   4       10.14        8.66      1.57 o
  -7  -2   4        2.59        2.15      1.22 o
  -6  -2   4        6.18        4.37      1.29 o
  -5  -2   4      123.84      118.50      4.08 o
  -4  -2   4       41.14       30.77      1.57 o
  -3  -2   4      170.63      194.14     10.23 o
  -2  -2   4      207.07      226.37      4.33 o
  -1  -2   4       16.63       16.41      0.36 o
   0  -2   4      190.83      186.56      1.83 o
   1  -2   4      295.92      285.00      2.94 o
   2  -2   4       70.87       75.71      2.65 o
   3  -2   4      106.56      107.48      3.58 o
   4  -2   4       27.66       27.26      1.72 o
   5  -2   4        6.44        3.43      1.14 o
   6  -2   4        8.74        9.59      1.57 o
   7  -2   4        2.29        2.08      1.29 o
   8  -2   4        1.00        0.29      1.29 o
  -9  -1   4        1.14        0.43      1.36 o
  -8  -1   4        1.55        0.21      1.14 o
  -7  -1   4       48.57       50.95      2.86 o
  -6  -1   4       11.21       11.66      1.57 o
  -5  -1   4       39.64       35.99      1.93 o
  -4  -1   4       17.99       14.96      1.22 o
  -3  -1   4      433.06      479.74     12.38 o
  -2  -1   4      194.70      193.69      3.69 o
  -1  -1   4      209.74      211.80      2.81 o
   0  -1   4      435.26      433.95      4.88 o
   1  -1   4      335.61      333.99      3.80 o
   2  -1   4      103.92      114.42      3.58 o
   3  -1   4        6.98        4.15      0.79 o
   4  -1   4       11.03       10.23      1.14 o
   5  -1   4        6.47        3.58      1.07 o
   6  -1   4       13.27       10.88      1.57 o
   7  -1   4        2.84        2.79      1.29 o
   8  -1   4        0.91        0.50      1.22 o
  -9   0   4        0.07       -1.22      1.22 o
  -8   0   4        5.60        5.58      1.50 o
  -7   0   4       12.87        9.80      1.57 o
  -6   0   4      111.15      109.92      4.01 o
  -5   0   4       50.50       49.02      2.22 o
  -4   0   4      559.22      612.05     15.74 o
  -3   0   4      240.04      268.92      7.23 o
  -2   0   4      140.97      134.61      3.97 o
  -1   0   4      497.72      517.20      6.50 o
   0   0   4      637.25      640.34      8.01 o
   1   0   4       24.31       20.47      1.07 o
   2   0   4       22.63       20.82      1.14 o
   3   0   4        3.06        2.22      0.64 o
   4   0   4       15.53       16.10      1.36 o
   5   0   4        1.00        0.07      0.72 o
   6   0   4       12.04       11.02      1.57 o
   7   0   4       11.28        9.30      1.50 o
   8   0   4       11.38       14.51      0.99 o
  -9   1   4        1.14        1.93      1.36 o
  -8   1   4        1.55        0.79      1.14 o
  -7   1   4       48.61       45.01      2.65 o
  -6   1   4       11.22       14.67      1.65 o
  -5   1   4       39.73       43.37      2.08 o
  -4   1   4       18.01       19.97      1.36 o
  -3   1   4      433.15      453.98     11.66 o
  -2   1   4      194.75      189.71      5.15 o
  -1   1   4      209.84      216.86      3.21 o
   0   1   4      435.22      434.81      5.33 o
   1   1   4      336.13      338.74      5.99 o
   2   1   4      103.58      108.59      1.70 o
   3   1   4        7.04        5.62      0.30 o
   4   1   4       11.06       10.80      0.57 o
   5   1   4        6.46        5.47      0.89 o
   6   1   4       13.26       13.18      1.72 o
   7   1   4        2.84        2.84      0.57 o
   8   1   4        0.91        0.79      0.58 o
  -9   2   4        4.57        6.23      1.00 o
  -8   2   4       10.18       12.17      1.72 o
  -7   2   4        2.59        1.65      1.00 o
  -6   2   4        6.19        4.79      1.22 o
  -5   2   4      123.65      131.53      4.22 o
  -4   2   4       41.27       36.50      1.65 o
  -3   2   4      170.50      201.08      3.79 o
  -2   2   4      207.22      234.62      3.41 o
  -1   2   4       16.75       16.78      0.42 o
   0   2   4      191.17      185.74      2.81 o
   1   2   4      295.62      280.71      4.21 o
   2   2   4       71.01       78.10      1.32 o
   3   2   4      106.65      113.75      1.88 o
   4   2   4       27.72       24.96      0.68 o
   5   2   4        6.44        4.96      0.40 o
   6   2   4        8.74        8.94      0.63 o
   7   2   4        2.29        1.73      0.46 o
   8   2   4        1.00        1.07      0.64 o
  -9   3   4        3.83        4.87      0.93 o
  -8   3   4        2.68        2.36      0.79 o
  -7   3   4        1.31        1.68      0.57 o
  -6   3   4       95.76      100.04      3.65 o
  -5   3   4       29.12       29.04      1.82 o
  -4   3   4        3.04        3.60      0.34 o
  -3   3   4       45.12       46.22      1.19 o
  -2   3   4      486.41      542.69      7.76 o
  -1   3   4      496.71      517.56      7.34 o
   0   3   4       60.60       63.46      2.36 o
   1   3   4      372.24      397.60      5.80 o
   2   3   4       21.08       21.04      0.57 o
   3   3   4      147.65      153.91      2.75 o
   4   3   4       13.19       14.38      0.56 o
   5   3   4       35.56       32.52      1.27 o
   6   3   4        4.53        3.49      0.45 o
   7   3   4        0.27       -0.24      0.72 o
  -8   4   4        3.52        2.72      0.79 o
  -7   4   4       12.13       11.53      1.40 o
  -6   4   4       13.71       15.21      0.97 o
  -5   4   4       14.36       13.64      0.67 o
  -4   4   4        2.02        1.80      0.34 o
  -3   4   4        6.25        5.31      0.52 o
  -2   4   4       11.05       13.08      0.63 o
  -1   4   4      550.33      561.36      8.01 o
   0   4   4      153.43      141.57      2.66 o
   1   4   4       26.20       26.08      0.63 o
   2   4   4       10.82       11.48      0.60 o
   3   4   4       47.53       45.38      1.00 o
   4   4   4       25.16       26.86      1.27 o
   5   4   4        8.27        8.75      0.59 o
   6   4   4        0.49        0.02      0.86 o
   7   4   4        0.11        0.01      0.50 o
  -8   5   4        0.41        0.21      0.79 o
  -7   5   4        8.65        9.55      0.84 o
  -6   5   4        4.98        5.35      0.63 o
  -5   5   4       11.48        9.86      0.74 o
  -4   5   4        3.65        4.83      0.57 o
  -3   5   4        0.19        0.90      0.38 o
  -2   5   4       13.56       14.50      0.70 o
  -1   5   4       45.11       46.98      1.21 o
   0   5   4       70.83       68.41      2.08 o
   1   5   4       23.92       23.69      1.07 o
   2   5   4       33.08       31.64      0.78 o
   3   5   4       42.93       44.67      1.34 o
   4   5   4       28.59       28.95      1.54 o
   5   5   4        0.88        0.53      0.45 o
   6   5   4        0.01       -0.06      0.46 o
   7   5   4        0.96        2.08      0.79 o
  -8   6   4        1.10        1.22      0.86 o
  -7   6   4        2.99        3.29      0.93 o
  -6   6   4        2.25        1.48      0.57 o
  -5   6   4        5.56        5.73      0.65 o
  -4   6   4        6.63        7.15      0.69 o
  -3   6   4        2.00        2.51      0.68 o
  -2   6   4       59.35       58.82      1.57 o
  -1   6   4        9.00       10.88      0.86 o
   2   6   4        3.74        4.22      0.46 o
   3   6   4       16.25       14.24      1.07 o
   4   6   4       12.92       14.57      0.91 o
   5   6   4        0.22        0.46      0.50 o
   6   6   4        0.53        1.29      0.55 o
  -7   7   4        0.28        0.00      0.79 o
  -6   7   4        0.20        0.43      0.79 o
  -5   7   4        1.08        1.46      0.57 o
  -4   7   4        3.85        4.03      0.63 o
  -3   7   4       19.68       20.58      1.18 o
  -2   7   4       23.68       27.62      1.43 o
  -1   7   4       13.57       13.88      1.00 o
   2   7   4        2.30        2.22      0.64 o
   3   7   4       19.33       17.60      1.22 o
   4   7   4       12.55       11.38      1.07 o
   5   7   4        0.68        2.19      0.62 o
   6   7   4        0.28        1.00      0.72 o
  -6   8   4        0.14       -0.79      0.79 o
  -5   8   4        0.09       -0.50      0.72 o
  -4   8   4        1.31        1.58      0.61 o
  -3   8   4        0.63        1.57      0.72 o
  -2   8   4       12.99       15.46      1.29 o
  -1   8   4       37.31       40.86      1.72 o
   3   8   4        3.21        1.72      0.72 o
   4   8   4        1.69        1.72      0.79 o
   5   8   4        0.68        0.57      0.79 o
  -5   9   4        0.22        0.86      0.93 o
  -4   9   4        3.14        4.15      1.00 o
  -3   9   4        4.12        4.22      0.86 o
  -2   9   4       20.97       24.26      1.50 o
   4   9   4        0.39       -0.43      0.79 o
  -4  10   4        0.80        1.07      1.00 o
  -3  10   4        0.75       -0.14      0.86 o
  -3 -10   5        0.03       -0.36      1.07 o
  -2 -10   5        2.16        4.01      1.07 o
  -1 -10   5        0.72        1.43      0.93 o
   0 -10   5        1.12        1.14      0.86 o
   1 -10   5        3.07        3.65      0.93 o
   2 -10   5        1.12        1.86      0.93 o
  -5  -9   5        1.30        1.36      1.29 o
  -4  -9   5        0.27        0.07      1.14 o
  -3  -9   5        0.12       -0.21      0.93 o
  -2  -9   5        0.78       -0.64      0.93 o
  -1  -9   5        0.29       -0.79      0.79 o
   0  -9   5        0.54        0.10      0.48 o
   1  -9   5        4.43        5.01      0.66 o
   2  -9   5        5.67        5.79      0.73 o
   3  -9   5        0.64       -0.08      0.63 o
  -6  -8   5        1.50        1.14      1.22 o
  -5  -8   5        1.16        0.50      1.14 o
  -4  -8   5        5.24        4.22      1.22 o
  -3  -8   5        3.39        1.57      1.00 o
  -2  -8   5        7.76        6.66      1.14 o
  -1  -8   5        7.25        8.82      0.69 o
   0  -8   5        1.65        0.33      0.79 o
   1  -8   5        7.08        7.95      0.71 o
   2  -8   5       19.38       20.63      1.06 o
   3  -8   5        0.72       -0.10      0.58 o
   4  -8   5        0.06        0.22      0.67 o
   5  -8   5        3.87        4.93      0.95 o
  -7  -7   5        2.78        2.93      1.43 o
  -6  -7   5        1.73        0.93      1.22 o
  -5  -7   5        1.51        1.07      1.07 o
  -4  -7   5        2.88        2.65      1.07 o
  -3  -7   5        3.39        1.93      0.93 o
  -2  -7   5        6.77        6.73      1.07 o
  -1  -7   5       23.37       23.44      0.95 o
   0  -7   5        1.01        0.18      0.57 o
   1  -7   5        5.78        5.68      0.63 o
   2  -7   5        1.82        0.06      0.53 o
   3  -7   5       15.71       15.45      1.03 o
   4  -7   5       14.22       13.43      1.06 o
   5  -7   5        3.88        4.49      0.91 o
  -7  -6   5        0.93       -0.36      1.07 o
  -6  -6   5        3.03        2.36      1.14 o
  -5  -6   5        1.70        1.36      1.00 o
  -4  -6   5        1.29        0.43      0.86 o
  -3  -6   5       46.79       44.65      2.22 o
  -2  -6   5       15.63       16.21      0.86 o
  -1  -6   5       33.41       32.92      0.98 o
   0  -6   5       55.97       54.72      1.22 o
   1  -6   5        6.04        5.43      0.68 o
   2  -6   5        5.55        4.40      0.58 o
   3  -6   5        6.50        4.56      1.07 o
   4  -6   5        7.79        7.23      1.29 o
   5  -6   5        4.68        3.51      1.22 o
   6  -6   5        0.75        0.79      1.22 o
  -8  -5   5        2.57        1.07      1.36 o
  -7  -5   5        9.27        8.16      1.57 o
  -6  -5   5        4.23        3.08      1.14 o
  -5  -5   5        6.13        4.29      1.14 o
  -4  -5   5        9.92        7.37      1.14 o
  -3  -5   5       14.81       15.11      0.82 o
  -2  -5   5        7.86        8.60      0.75 o
  -1  -5   5       62.41       60.50      0.96 o
   0  -5   5       59.53       59.37      0.97 o
   1  -5   5        6.37        5.18      0.34 o
   2  -5   5        9.00        8.72      0.61 o
   3  -5   5        7.84        6.15      1.14 o
   4  -5   5       58.70       61.33      2.93 o
   5  -5   5        5.61        3.58      1.14 o
   6  -5   5        7.14        7.59      1.57 o
   7  -5   5        0.80        1.22      1.36 o
  -8  -4   5        0.63        0.14      1.22 o
  -7  -4   5        8.51        7.59      1.43 o
  -6  -4   5       15.19       11.38      1.50 o
  -5  -4   5        2.63        2.08      1.00 o
  -4  -4   5        6.39        6.86      0.68 o
  -3  -4   5       69.83       68.48      2.04 o
  -2  -4   5      188.65      193.26      3.77 o
  -1  -4   5      141.14      145.98      1.85 o
   0  -4   5      223.47      220.93      2.65 o
   1  -4   5       21.27       24.53      0.57 o
   2  -4   5      167.37      180.06      2.98 o
   3  -4   5       66.30       63.47      2.72 o
   4  -4   5       27.18       24.26      1.86 o
   5  -4   5        4.98        3.65      1.07 o
   6  -4   5        0.86        0.07      1.00 o
   7  -4   5        1.28        0.36      1.29 o
  -9  -3   5        3.51        3.43      1.65 o
  -8  -3   5        0.77        0.57      1.22 o
  -7  -3   5        1.49        1.43      1.14 o
  -6  -3   5       25.64       17.89      1.72 o
  -5  -3   5       16.37       12.02      1.43 o
  -4  -3   5       45.45       41.29      2.00 o
  -3  -3   5       68.65       80.95      2.00 o
  -2  -3   5       12.23       13.46      1.11 o
  -1  -3   5        1.03        0.53      0.20 o
   0  -3   5      352.51      338.60      4.33 o
   1  -3   5       30.90       32.91      0.68 o
   2  -3   5       49.50       48.09      2.08 o
   3  -3   5       18.03       21.75      1.57 o
   4  -3   5       60.59       55.46      2.65 o
   5  -3   5       22.83       20.47      1.86 o
   6  -3   5        0.90       -0.86      1.00 o
   7  -3   5        2.58        2.65      1.36 o
  -9  -2   5        0.23       -0.29      1.29 o
  -8  -2   5        3.36        2.86      1.36 o
  -7  -2   5        2.49        2.22      1.22 o
  -6  -2   5       36.15       31.34      2.15 o
  -5  -2   5       14.29       12.88      1.43 o
  -4  -2   5       11.16       10.95      1.14 o
  -3  -2   5      244.44      252.62      7.51 o
  -2  -2   5      440.82      490.56      8.80 o
  -1  -2   5      307.25      285.72      4.34 o
   0  -2   5        6.05        6.12      0.22 o
   1  -2   5      125.47      129.93      1.41 o
   2  -2   5       70.87       76.71      2.79 o
   3  -2   5       85.23       78.22      2.93 o
   4  -2   5        3.13        0.72      0.86 o
   5  -2   5        1.80        0.43      1.00 o
   6  -2   5       11.51        9.09      1.50 o
   7  -2   5        0.78       -0.29      1.07 o
  -9  -1   5        2.67        3.94      1.57 o
  -8  -1   5        2.51        0.93      1.22 o
  -7  -1   5        2.12        0.93      1.22 o
  -6  -1   5       10.06       10.02      1.50 o
  -5  -1   5      169.74      155.36      4.94 o
  -4  -1   5        2.93        2.79      0.72 o
  -3  -1   5      305.03      335.12      8.95 o
  -2  -1   5       46.71       44.27      1.19 o
  -1  -1   5      131.58      122.27      2.04 o
   0  -1   5      367.38      351.82      5.21 o
   1  -1   5      223.75      214.41      2.74 o
   2  -1   5      158.76      160.44      4.79 o
   3  -1   5       11.76       14.10      1.29 o
   4  -1   5       17.36       15.24      1.43 o
   5  -1   5        0.97       -0.64      0.93 o
   6  -1   5        5.65        5.44      1.29 o
   7  -1   5        1.87        1.22      1.22 o
  -9   0   5        0.33        1.36      1.36 o
  -8   0   5        0.47       -0.79      1.22 o
  -7   0   5        3.41        1.36      1.22 o
  -6   0   5       71.59       78.22      3.29 o
  -5   0   5       23.85       22.47      1.50 o
  -4   0   5       35.24       32.42      1.65 o
  -3   0   5      121.98      116.71      3.58 o
  -2   0   5      113.17      119.72      3.51 o
  -1   0   5       96.18       92.22      2.22 o
   0   0   5       19.05       17.33      0.66 o
   1   0   5        5.23        3.93      0.48 o
   2   0   5        0.03       -0.04      0.57 o
   3   0   5        4.63        4.94      0.86 o
   4   0   5       30.69       30.13      1.86 o
   5   0   5        0.22       -0.79      0.79 o
   6   0   5        3.41        2.50      1.14 o
   7   0   5        4.39        3.72      0.64 o
  -9   1   5        2.67        3.22      1.43 o
  -8   1   5        2.52        2.65      1.29 o
  -7   1   5        2.10        1.14      1.22 o
  -6   1   5       10.06        8.87      1.43 o
  -5   1   5      169.78      162.44      5.01 o
  -4   1   5        2.91        3.08      0.72 o
  -3   1   5      305.24      344.35      9.09 o
  -2   1   5       46.60       43.29      1.65 o
  -1   1   5      131.44      122.83      1.96 o
   0   1   5      367.66      360.02      4.43 o
   1   1   5      223.87      216.60      4.20 o
   2   1   5      158.72      161.68      2.45 o
   3   1   5       11.74       14.02      0.62 o
   4   1   5       17.33       16.98      0.54 o
   5   1   5        0.97        0.51      0.33 o
   6   1   5        5.64        5.84      0.84 o
   7   1   5        1.87        1.27      0.54 o
  -9   2   5        0.23        1.14      0.72 o
  -8   2   5        3.37        3.15      1.29 o
  -7   2   5        2.51        2.29      1.07 o
  -6   2   5       36.05       35.64      2.08 o
  -5   2   5       14.35       15.24      1.36 o
  -4   2   5       11.08       12.81      1.07 o
  -3   2   5      244.55      247.21      4.68 o
  -2   2   5      440.52      486.34      6.96 o
  -1   2   5      308.34      286.68      4.16 o
   0   2   5        6.19        6.61      0.37 o
   1   2   5      125.71      126.95      2.68 o
   2   2   5       70.79       74.03      1.26 o
   3   2   5       85.23       83.59      1.48 o
   4   2   5        3.13        2.98      0.34 o
   5   2   5        1.82        1.79      0.32 o
   6   2   5       11.50       10.77      0.64 o
   7   2   5        0.78       -0.07      0.72 o
  -9   3   5        3.51        5.58      1.00 o
  -8   3   5        0.77        0.07      0.64 o
  -7   3   5        1.50        0.93      0.53 o
  -6   3   5       25.69       23.19      3.43 o
  -5   3   5       16.38       15.52      0.77 o
  -4   3   5       45.42       46.13      1.03 o
  -3   3   5       68.68       81.58      1.46 o
  -2   3   5       12.23       13.06      0.46 o
  -1   3   5        1.02        0.87      0.20 o
   0   3   5      352.81      338.35      5.00 o
   1   3   5       30.96       33.58      1.04 o
   2   3   5       49.53       48.85      1.19 o
   3   3   5       17.97       20.13      0.67 o
   4   3   5       60.60       62.33      1.28 o
   5   3   5       22.86       22.84      0.78 o
   6   3   5        0.90        0.60      0.46 o
   7   3   5        2.58        2.86      0.72 o
  -8   4   5        0.63        0.43      0.64 o
  -7   4   5        8.52        8.29      0.75 o
  -6   4   5       15.18       14.91      0.86 o
  -5   4   5        2.61        2.99      0.44 o
  -4   4   5        6.37        6.94      0.46 o
  -3   4   5       69.66       71.53      1.33 o
  -2   4   5      189.14      191.51      2.95 o
  -1   4   5      141.31      144.06      2.27 o
   0   4   5      223.67      223.61      6.83 o
   1   4   5       21.13       24.70      0.88 o
   2   4   5      167.50      183.86      2.91 o
   3   4   5       66.24       65.75      1.30 o
   4   4   5       27.23       26.32      0.82 o
   5   4   5        4.97        3.92      0.45 o
   6   4   5        0.85        1.31      0.50 o
   7   4   5        1.28        1.43      0.72 o
  -8   5   5        2.57        1.79      0.86 o
  -7   5   5        9.26        8.66      0.82 o
  -6   5   5        4.25        4.58      0.62 o
  -5   5   5        6.15        7.41      0.79 o
  -4   5   5        9.90        9.77      0.69 o
  -3   5   5       14.82       15.27      0.77 o
  -2   5   5        7.88        7.12      0.55 o
  -1   5   5       62.46       61.54      2.00 o
   0   5   5       59.59       57.21      2.11 o
   1   5   5        6.35        6.73      0.72 o
   2   5   5        8.99        8.22      0.47 o
   3   5   5        7.83        8.23      0.57 o
   4   5   5       58.65       61.31      1.61 o
   5   5   5        5.61        4.50      0.57 o
   6   5   5        7.16        7.86      1.11 o
  -7   6   5        0.92        0.64      0.72 o
  -6   6   5        3.04        3.19      0.63 o
  -5   6   5        1.69        1.39      0.55 o
  -4   6   5        1.28        0.32      0.46 o
  -3   6   5       46.82       46.33      1.50 o
  -2   6   5       15.71       18.26      0.86 o
  -1   6   5       33.47       32.27      1.36 o
   1   6   5        6.04        6.58      0.64 o
   2   6   5        5.55        4.43      0.48 o
   3   6   5        6.52        5.43      0.58 o
   4   6   5        7.79        9.09      0.93 o
   5   6   5        4.68        4.57      0.62 o
   6   6   5        0.75        0.36      0.72 o
  -7   7   5        2.77        3.36      1.00 o
  -6   7   5        1.74        2.43      0.86 o
  -5   7   5        1.51        1.25      0.60 o
  -4   7   5        2.87        2.72      0.72 o
  -3   7   5        3.39        2.89      0.57 o
  -2   7   5        6.79        7.94      0.93 o
  -1   7   5       23.44       24.19      1.29 o
   3   7   5       15.68       16.17      1.14 o
   4   7   5       14.22       13.45      1.22 o
   5   7   5        3.88        3.72      0.86 o
  -6   8   5        1.50        1.29      0.86 o
  -5   8   5        1.17        1.43      0.79 o
  -4   8   5        5.25        6.24      0.75 o
  -3   8   5        3.40        4.34      0.68 o
  -2   8   5        7.75        9.16      1.00 o
  -1   8   5        7.24        8.52      0.93 o
   3   8   5        0.72       -0.21      0.64 o
   4   8   5        0.06        0.79      0.79 o
   5   8   5        3.87        3.65      0.93 o
  -5   9   5        1.30        0.57      0.86 o
  -4   9   5        0.27        0.00      0.79 o
  -3   9   5        0.12        0.07      0.79 o
  -2   9   5        0.78        0.36      0.79 o
   4   9   5        0.41        1.57      0.86 o
  -3  10   5        0.03       -0.64      0.86 o
  -3 -10   6        0.72        1.50      1.07 o
  -2 -10   6        0.04        0.93      1.00 o
  -1 -10   6        0.77       -0.07      0.93 o
   0 -10   6        1.64        2.29      0.93 o
   1 -10   6        3.59        3.87      0.71 o
  -5  -9   6        0.85       -0.86      1.22 o
  -4  -9   6        0.37       -0.50      1.07 o
  -3  -9   6        0.03        1.86      1.07 o
  -2  -9   6        3.56        2.93      1.07 o
  -1  -9   6        0.80        0.72      0.79 o
   0  -9   6        0.14       -0.50      0.50 o
   1  -9   6        1.45        0.89      0.61 o
   2  -9   6        1.71        2.33      0.66 o
   3  -9   6        2.43        1.80      0.75 o
  -6  -8   6        0.96        0.64      1.29 o
  -5  -8   6        2.72        3.86      1.36 o
  -4  -8   6        8.64        7.87      1.36 o
  -3  -8   6        2.21        2.50      1.07 o
  -2  -8   6        9.83        9.02      1.29 o
  -1  -8   6       12.30       10.35      0.79 o
   0  -8   6        0.75        0.45      0.53 o
   1  -8   6        3.50        3.33      0.66 o
   2  -8   6        2.55        3.47      0.68 o
   3  -8   6        1.50        1.29      0.68 o
   4  -8   6        4.46        5.95      1.61 o
  -7  -7   6        0.55        0.79      1.36 o
  -6  -7   6        2.83        3.72      1.29 o
  -5  -7   6        5.61        3.22      1.22 o
  -4  -7   6        2.31        1.36      1.00 o
  -3  -7   6        4.69        2.72      1.07 o
  -2  -7   6       13.36       11.38      1.29 o
  -1  -7   6        8.81        6.18      0.67 o
   0  -7   6        6.51        7.81      0.73 o
   1  -7   6        0.29       -0.30      1.04 o
   2  -7   6        0.58       -0.32      0.75 o
   3  -7   6        2.38        1.62      0.65 o
   4  -7   6        6.81        6.41      0.91 o
   5  -7   6        1.83        1.93      0.86 o
  -7  -6   6        9.57       11.16      1.79 o
  -6  -6   6        2.90        2.72      1.22 o
  -5  -6   6        0.48        1.00      0.93 o
  -4  -6   6       27.99       30.70      2.00 o
  -3  -6   6       28.43       32.92      1.93 o
  -2  -6   6       78.82       73.21      2.86 o
  -1  -6   6       59.94       53.58      1.54 o
   0  -6   6        6.37        5.47      0.61 o
   1  -6   6       12.76       12.19      0.83 o
   2  -6   6       14.98       12.89      1.43 o
   3  -6   6        1.19        1.16      0.63 o
   4  -6   6       10.95       10.22      1.01 o
   5  -6   6       16.02       14.96      1.86 o
   6  -6   6        1.83        1.00      1.36 o
  -8  -5   6        4.57        4.51      1.50 o
  -7  -5   6        0.09       -0.93      1.07 o
  -6  -5   6        1.52        1.72      1.07 o
  -5  -5   6        7.26        7.01      1.22 o
  -4  -5   6       22.05       22.26      1.79 o
  -3  -5   6        8.07        7.96      0.69 o
  -2  -5   6       17.35       18.77      0.70 o
  -1  -5   6       27.37       24.63      0.68 o
   0  -5   6        2.38        3.17      0.38 o
   1  -5   6        0.69        0.83      0.29 o
   2  -5   6       14.55       13.41      0.60 o
   3  -5   6       12.29       10.67      1.40 o
   4  -5   6        4.91        4.15      1.14 o
   5  -5   6        1.81        1.72      1.14 o
   6  -5   6        0.75        2.58      1.43 o
  -8  -4   6        1.57        2.36      1.36 o
  -7  -4   6        4.23        2.43      1.22 o
  -6  -4   6        6.40        5.44      1.29 o
  -5  -4   6        2.80        2.58      0.93 o
  -4  -4   6        9.73        9.66      1.22 o
  -3  -4   6       51.57       49.46      2.25 o
  -2  -4   6      131.82      125.54      4.38 o
  -1  -4   6       94.61      104.60      1.61 o
   0  -4   6       20.76       22.75      0.69 o
   1  -4   6       18.53       17.98      0.85 o
   2  -4   6        3.84        3.73      0.33 o
   3  -4   6       46.93       49.09      2.43 o
   4  -4   6       15.33       13.45      1.57 o
   5  -4   6       13.02       14.96      1.72 o
   6  -4   6       27.37       29.55      2.43 o
   7  -4   6        0.72        0.50      1.36 o
  -9  -3   6        2.52        3.72      1.65 o
  -8  -3   6        0.03       -1.07      1.07 o
  -7  -3   6        5.24        4.44      1.22 o
  -6  -3   6        5.81        4.22      1.22 o
  -5  -3   6        4.77        2.58      0.86 o
  -4  -3   6        1.87        1.14      0.72 o
  -3  -3   6       13.38       13.56      0.78 o
  -2  -3   6       25.39       25.99      0.78 o
  -1  -3   6      116.54      117.00      2.02 o
   0  -3   6      116.61      112.37      1.90 o
   1  -3   6        1.86        3.45      0.28 o
   2  -3   6       40.93       43.41      1.02 o
   3  -3   6       28.01       30.56      1.93 o
   4  -3   6        3.43        3.51      1.07 o
   5  -3   6        2.32        3.51      1.22 o
   6  -3   6        3.04        3.01      1.36 o
   7  -3   6        8.86       10.16      1.86 o
  -9  -2   6        0.23       -0.14      1.36 o
  -8  -2   6        1.71       -0.57      1.14 o
  -7  -2   6        4.30        3.08      1.22 o
  -6  -2   6       10.33        7.87      1.36 o
  -5  -2   6       24.28       23.90      1.72 o
  -4  -2   6       44.88       49.95      2.29 o
  -3  -2   6      143.18      144.84      4.44 o
  -2  -2   6        5.06        5.44      0.53 o
  -1  -2   6      439.09      457.57      6.78 o
   0  -2   6        7.07        6.75      0.35 o
   1  -2   6      450.66      479.05      4.82 o
   2  -2   6       80.32       81.03      1.50 o
   3  -2   6       22.68       21.97      1.57 o
   4  -2   6       19.96       18.96      1.79 o
   5  -2   6        3.86        2.43      1.14 o
   6  -2   6        1.11        1.86      1.22 o
   7  -2   6        0.58        0.14      1.29 o
  -9  -1   6        0.30       -0.21      1.29 o
  -8  -1   6        0.44       -0.86      0.86 o
  -7  -1   6        7.62        4.94      1.43 o
  -6  -1   6       83.52       81.86      3.36 o
  -5  -1   6       28.71       30.13      1.86 o
  -4  -1   6      111.80      124.44      4.08 o
  -3  -1   6       64.30       61.68      2.36 o
  -2  -1   6      120.10      114.78      3.51 o
  -1  -1   6       91.09       96.65      2.61 o
   0  -1   6       72.06       73.66      1.28 o
   1  -1   6      336.32      349.46      6.63 o
   2  -1   6       13.54       12.64      0.40 o
   3  -1   6       24.14       23.97      1.57 o
   4  -1   6        5.39        2.72      1.00 o
   5  -1   6       42.55       42.08      2.58 o
   6  -1   6        4.58        5.15      1.36 o
   7  -1   6        1.32        0.79      1.29 o
  -9   0   6        0.02       -0.64      1.22 o
  -8   0   6        0.40       -1.07      1.07 o
  -7   0   6        1.54       -1.00      1.00 o
  -6   0   6       22.03       16.60      1.72 o
  -5   0   6       75.17       77.14      3.01 o
  -4   0   6      120.72      121.51      3.94 o
  -3   0   6      488.07      521.39     13.45 o
  -2   0   6      167.56      136.18      4.01 o
  -1   0   6       52.24       58.15      3.61 o
   0   0   6     2353.48     2607.25     45.24 o
   1   0   6      231.45      230.42      4.53 o
   2   0   6       88.45       93.46      3.22 o
   3   0   6        2.63        3.49      0.31 o
   4   0   6       28.17       32.10      0.97 o
   5   0   6        0.07       -0.79      1.82 o
   6   0   6        1.50        1.42      0.46 o
   7   0   6        0.88        0.93      1.22 o
  -9   1   6        0.30        1.29      1.29 o
  -8   1   6        0.44       -1.00      1.00 o
  -7   1   6        7.62        6.44      1.43 o
  -6   1   6       83.40       94.03      3.72 o
  -5   1   6       28.70       32.99      1.93 o
  -4   1   6      111.90      122.87      3.94 o
  -3   1   6       64.59       61.76      2.29 o
  -2   1   6      119.93      123.80      3.65 o
  -1   1   6       91.12       99.45      1.66 o
   0   1   6       72.01       70.48      1.23 o
   1   1   6      336.25      358.94      6.63 o
   2   1   6       13.54       12.39      0.46 o
   3   1   6       24.23       24.79      0.59 o
   4   1   6        5.42        4.68      0.38 o
   5   1   6       42.54       45.81      1.05 o
   6   1   6        4.57        5.24      0.68 o
   7   1   6        1.33        0.43      1.29 o
  -9   2   6        0.23        0.43      0.79 o
  -8   2   6        1.71        1.79      1.22 o
  -7   2   6        4.31        2.58      1.14 o
  -6   2   6       10.34        9.95      1.36 o
  -5   2   6       24.16       24.62      1.57 o
  -4   2   6       44.85       50.09      2.00 o
  -3   2   6      143.05      153.36      3.00 o
  -2   2   6        4.96        6.86      0.45 o
  -1   2   6      438.83      453.86      6.49 o
   0   2   6        7.00        7.21      0.33 o
   1   2   6      450.22      481.57      8.80 o
   2   2   6       80.22       83.74      1.77 o
   3   2   6       22.61       21.90      0.91 o
   4   2   6       19.99       20.38      0.65 o
   5   2   6        3.86        3.54      0.41 o
   6   2   6        1.11        0.58      0.45 o
   7   2   6        0.58       -0.36      1.14 o
  -9   3   6        2.53        3.51      1.00 o
  -8   3   6        0.03       -0.29      0.72 o
  -7   3   6        5.24        6.86      0.97 o
  -6   3   6        5.83        4.67      0.82 o
  -5   3   6        4.78        4.14      0.64 o
  -4   3   6        1.87        1.87      0.29 o
  -3   3   6       13.41       13.40      0.86 o
  -2   3   6       25.35       27.19      1.21 o
  -1   3   6      116.53      114.10      1.87 o
   0   3   6      116.37      110.46      1.86 o
   1   3   6        1.86        3.45      0.46 o
   2   3   6       40.98       41.69      1.48 o
   3   3   6       27.98       30.38      0.84 o
   4   3   6        3.41        4.19      0.38 o
   5   3   6        2.33        3.53      0.41 o
   6   3   6        3.05        3.43      0.62 o
  -8   4   6        1.58        4.01      0.93 o
  -7   4   6        4.23        3.91      0.60 o
  -6   4   6        6.40        6.92      0.63 o
  -5   4   6        2.78        2.46      0.39 o
  -4   4   6        9.72        9.79      0.52 o
  -3   4   6       51.55       50.65      1.07 o
  -2   4   6      132.05      132.05      2.15 o
  -1   4   6       94.54      102.11      1.73 o
   0   4   6       20.75       22.30      0.72 o
   1   4   6       18.51       17.96      0.83 o
   2   4   6        3.84        2.87      0.34 o
   3   4   6       47.04       53.63      1.43 o
   4   4   6       15.29       15.31      0.66 o
   5   4   6       13.05       14.48      0.77 o
   6   4   6       27.33       32.20      1.57 o
  -8   5   6        4.57        5.44      1.07 o
  -7   5   6        0.09       -0.39      0.52 o
  -6   5   6        1.52        1.38      0.53 o
  -5   5   6        7.25        6.73      0.67 o
  -4   5   6       22.04       24.01      1.00 o
  -3   5   6        8.09        7.72      0.60 o
  -2   5   6       17.39       18.29      0.82 o
  -1   5   6       27.29       23.33      1.14 o
   0   5   6        2.36        3.58      0.57 o
   1   5   6        0.69        1.43      0.57 o
   2   5   6       14.57       14.01      0.63 o
   3   5   6       12.30       11.27      0.64 o
   4   5   6        4.91        4.79      0.72 o
   5   5   6        1.79        1.99      0.52 o
   6   5   6        0.75        2.08      0.72 o
  -7   6   6        9.59       12.52      1.29 o
  -6   6   6        2.89        4.67      0.72 o
  -5   6   6        0.49       -0.46      0.46 o
  -4   6   6       28.02       29.13      1.20 o
  -3   6   6       28.50       31.60      1.50 o
  -2   6   6       78.74       76.46      1.86 o
  -1   6   6       60.07       60.18      2.00 o
   3   6   6        1.18        1.29      0.57 o
   4   6   6       10.97       10.88      0.93 o
   5   6   6       16.00       18.03      1.36 o
   6   6   6        1.83        1.79      0.79 o
  -7   7   6        0.55        0.50      0.86 o
  -6   7   6        2.83        4.58      1.00 o
  -5   7   6        5.60        5.06      0.72 o
  -4   7   6        2.32        2.05      0.57 o
  -3   7   6        4.69        5.51      1.11 o
  -2   7   6       13.38       13.17      1.07 o
  -1   7   6        8.79        8.52      0.86 o
   3   7   6        2.37        2.15      0.64 o
   4   7   6        6.80        6.73      0.86 o
   5   7   6        1.83        1.57      0.79 o
  -6   8   6        0.96        0.86      0.93 o
  -5   8   6        2.72        3.01      0.93 o
  -4   8   6        8.66       10.21      0.93 o
  -3   8   6        2.22        2.36      0.79 o
  -2   8   6        9.82       11.23      1.07 o
  -1   8   6       12.26       11.66      1.07 o
   4   8   6        4.47        5.44      0.93 o
  -5   9   6        0.85        1.43      0.93 o
  -4   9   6        0.37        0.79      0.79 o
  -3   9   6        0.03       -0.36      0.79 o
  -2   9   6        3.57        3.94      0.93 o
  -3  10   6        0.73        0.21      0.93 o
  -2 -10   7        3.59        4.44      1.22 o
  -1 -10   7        3.57        3.86      1.14 o
   0 -10   7        1.84        1.79      1.00 o
  -4  -9   7        0.76       -0.93      1.00 o
  -3  -9   7        0.21        0.64      1.00 o
  -2  -9   7        1.23        0.64      1.00 o
  -1  -9   7        8.88       10.62      0.88 o
   0  -9   7        0.09       -0.58      0.58 o
   1  -9   7        2.77        2.68      1.00 o
   2  -9   7        0.25        0.26      0.72 o
  -6  -8   7        0.54       -0.21      1.22 o
  -5  -8   7        4.92        7.44      1.50 o
  -4  -8   7        3.53        3.86      1.22 o
  -3  -8   7        1.10        2.43      1.07 o
  -2  -8   7       20.01       22.26      1.79 o
  -1  -8   7       10.42        9.56      1.25 o
   0  -8   7        2.72        2.08      0.65 o
   1  -8   7        4.73        3.76      0.71 o
   2  -8   7        2.47        1.65      0.71 o
   3  -8   7        0.42        0.02      0.73 o
   4  -8   7        0.89        0.32      0.78 o
  -7  -7   7        1.11        2.00      1.36 o
  -6  -7   7        2.31        3.58      1.29 o
  -5  -7   7        8.03        7.66      1.43 o
  -4  -7   7        5.68        3.65      1.14 o
  -3  -7   7        4.85        3.86      1.14 o
  -2  -7   7       21.07       19.61      1.65 o
  -1  -7   7        9.00       10.07      0.86 o
   0  -7   7        9.95        8.15      0.78 o
   1  -7   7        7.41        7.03      0.80 o
   2  -7   7        0.21       -0.56      0.56 o
   3  -7   7        0.40        0.27      0.68 o
   4  -7   7        2.01        3.48      0.91 o
   5  -7   7        1.48        1.02      0.86 o
  -7  -6   7        0.34        1.43      1.29 o
  -6  -6   7        1.50        0.36      1.07 o
  -5  -6   7        1.40        0.21      0.93 o
  -4  -6   7        1.32        1.65      1.07 o
  -3  -6   7       76.58       68.34      2.86 o
  -2  -6   7       19.75       20.08      1.05 o
  -1  -6   7       18.87       15.72      1.54 o
   0  -6   7       33.66       32.40      1.29 o
   1  -6   7       35.33       33.26      1.34 o
   2  -6   7        1.63        0.69      0.63 o
   3  -6   7        1.69        1.29      0.68 o
   4  -6   7        1.11        1.54      0.76 o
   5  -6   7        6.62        6.35      1.04 o
  -8  -5   7        1.44        0.93      1.36 o
  -7  -5   7        0.63        0.36      1.14 o
  -6  -5   7        3.71        3.43      1.14 o
  -5  -5   7        6.83        5.08      1.14 o
  -4  -5   7        8.06        6.66      1.22 o
  -3  -5   7       39.19       36.93      2.00 o
  -2  -5   7      100.98      104.43      1.99 o
  -1  -5   7       10.53       10.55      0.78 o
   0  -5   7       10.72       10.26      0.51 o
   1  -5   7       24.36       21.97      1.14 o
   2  -5   7       44.54       43.49      1.38 o
   3  -5   7        4.27        3.02      0.89 o
   4  -5   7       10.02        8.94      1.01 o
   5  -5   7        0.42       -0.36      1.14 o
   6  -5   7        4.01        3.58      1.50 o
  -8  -4   7        1.51        1.79      1.36 o
  -7  -4   7        0.40        0.57      1.00 o
  -6  -4   7        5.85        5.94      1.29 o
  -5  -4   7       24.28       19.75      1.72 o
  -4  -4   7       25.37       22.61      1.72 o
  -3  -4   7      107.25       97.04      3.43 o
  -2  -4   7      116.93      121.67      2.21 o
  -1  -4   7        7.16        7.81      0.53 o
   0  -4   7       22.99       22.86      0.63 o
   1  -4   7       44.33       40.92      0.89 o
   2  -4   7       32.03       30.49      0.78 o
   3  -4   7        4.95        3.76      0.51 o
   4  -4   7       17.56       16.75      1.72 o
   5  -4   7        0.10        1.00      1.07 o
   6  -4   7       13.74       15.53      2.08 o
  -8  -3   7        0.14       -0.29      1.14 o
  -7  -3   7        6.07        5.80      1.36 o
  -6  -3   7        3.82        2.93      1.14 o
  -5  -3   7       45.55       38.07      2.15 o
  -4  -3   7        2.44        2.29      0.86 o
  -3  -3   7       10.94       10.88      1.14 o
  -2  -3   7       97.82      105.63      2.93 o
  -1  -3   7       12.63       10.69      0.73 o
   0  -3   7        8.22        8.66      0.44 o
   1  -3   7        2.55        2.44      0.27 o
   2  -3   7      128.84      131.86      2.32 o
   3  -3   7       36.02       36.07      1.54 o
   4  -3   7       28.62       30.34      2.15 o
   5  -3   7       21.65       22.33      2.08 o
   6  -3   7       18.32       17.17      2.08 o
  -9  -2   7        0.84       -0.64      1.36 o
  -8  -2   7        0.67        0.79      1.14 o
  -7  -2   7        3.68        3.29      1.22 o
  -6  -2   7        4.34        4.44      1.22 o
  -5  -2   7        4.69        3.86      0.93 o
  -4  -2   7       64.04       63.62      2.65 o
  -3  -2   7       17.73       15.81      1.22 o
  -2  -2   7       65.00       68.86      2.58 o
  -1  -2   7      309.68      336.61      6.35 o
   0  -2   7        7.16        7.97      0.63 o
   1  -2   7        0.76        1.21      0.16 o
   2  -2   7        3.29        3.28      0.21 o
   3  -2   7      209.70      215.40      6.58 o
   4  -2   7       68.65       72.06      3.29 o
   5  -2   7       37.85       41.29      2.58 o
   6  -2   7        6.61        8.30      1.65 o
   7  -2   7        0.17        1.72      1.36 o
  -9  -1   7        0.24       -0.43      1.22 o
  -8  -1   7        1.37        1.22      1.22 o
  -7  -1   7        3.42        1.65      1.07 o
  -6  -1   7        3.67        2.29      1.07 o
  -5  -1   7        0.48       -0.14      0.72 o
  -4  -1   7        0.30       -0.29      0.57 o
  -3  -1   7       31.95       26.41      1.50 o
  -2  -1   7      126.06      123.44      3.86 o
  -1  -1   7       60.63       60.29      3.15 o
   0  -1   7       87.84       88.64      1.80 o
   1  -1   7      204.40      209.97      4.32 o
   2  -1   7       78.96       75.12      2.47 o
   3  -1   7      172.80      167.38      5.37 o
   4  -1   7       17.93       16.75      1.79 o
   5  -1   7       28.73       30.70      2.29 o
   6  -1   7        3.17        4.44      1.36 o
   7  -1   7        0.26        0.36      1.29 o
  -9   0   7        0.01       -0.72      1.14 o
  -8   0   7        0.06       -1.07      1.07 o
  -7   0   7       10.30       10.02      1.57 o
  -6   0   7       12.13        9.66      1.50 o
  -5   0   7        6.11        4.44      1.00 o
  -4   0   7       21.39       21.97      1.43 o
  -3   0   7       61.18       64.62      2.43 o
  -2   0   7        0.48       -0.43      0.43 o
  -1   0   7       29.70       38.86      1.21 o
   0   0   7      114.11      126.58      2.73 o
   1   0   7      102.35       93.52      2.36 o
   2   0   7        9.64       11.48      0.83 o
   3   0   7       63.24       60.06      1.07 o
   4   0   7      149.27      154.12      2.48 o
   5   0   7        0.74        1.23      0.57 o
   6   0   7        0.60        0.36      1.07 o
   7   0   7        0.18       -0.50      1.22 o
  -9   1   7        0.24       -0.79      1.22 o
  -8   1   7        1.37        2.08      1.22 o
  -7   1   7        3.43        2.00      1.14 o
  -6   1   7        3.65        3.08      1.14 o
  -5   1   7        0.49       -0.50      0.64 o
  -4   1   7        0.30       -0.43      0.57 o
  -3   1   7       32.03       28.62      1.50 o
  -2   1   7      126.27      117.07      3.58 o
  -1   1   7       60.72       60.33      0.95 o
   0   1   7       87.81       87.82      1.52 o
   1   1   7      204.54      217.80      4.35 o
   2   1   7       79.00       75.70      2.02 o
   3   1   7      172.76      173.61      2.68 o
   4   1   7       17.96       16.33      0.61 o
   5   1   7       28.74       31.55      2.93 o
   6   1   7        3.17        3.94      1.29 o
   7   1   7        0.26       -0.43      1.14 o
  -9   2   7        0.84        2.58      0.93 o
  -8   2   7        0.66        0.86      1.07 o
  -7   2   7        3.69        3.65      1.14 o
  -6   2   7        4.35        2.86      1.00 o
  -5   2   7        4.68        3.29      0.93 o
  -4   2   7       64.05       67.12      2.58 o
  -3   2   7       17.65       16.16      1.57 o
  -2   2   7       65.00       66.46      1.20 o
  -1   2   7      309.83      333.02      5.86 o
   0   2   7        7.12        8.54      0.35 o
   1   2   7        0.76        0.87      0.43 o
   2   2   7        3.29        3.58      0.86 o
   3   2   7      209.76      218.74      4.21 o
   4   2   7       68.79       73.07      1.40 o
   5   2   7       37.85       42.20      2.08 o
   6   2   7        6.58        9.16      1.65 o
  -8   3   7        0.14       -0.14      0.72 o
  -7   3   7        6.03        8.59      1.00 o
  -6   3   7        3.85        3.26      0.58 o
  -5   3   7       45.64       43.16      1.86 o
  -4   3   7        2.48        1.92      0.34 o
  -3   3   7       10.99        9.50      0.47 o
  -2   3   7       98.01      106.09      1.80 o
  -1   3   7       12.58       10.48      0.43 o
   0   3   7        8.24        8.95      0.44 o
   1   3   7        2.52        3.23      1.22 o
   2   3   7      128.87      133.13      3.01 o
   3   3   7       36.04       38.94      2.33 o
   4   3   7       28.59       31.36      0.86 o
   5   3   7       21.61       21.29      0.95 o
  -8   4   7        1.51        1.93      0.86 o
  -7   4   7        0.40        0.04      0.46 o
  -6   4   7        5.82        6.02      0.65 o
  -5   4   7       24.35       22.65      1.17 o
  -4   4   7       25.30       23.22      0.75 o
  -3   4   7      107.06      105.41      1.87 o
  -2   4   7      116.93      121.44      2.04 o
  -1   4   7        7.25        8.22      0.42 o
   0   4   7       23.03       23.95      0.82 o
   1   4   7       44.38       44.06      2.11 o
   2   4   7       32.07       29.66      1.27 o
   3   4   7        4.98        4.46      0.49 o
   4   4   7       17.59       18.61      0.93 o
   5   4   7        0.11       -0.50      0.50 o
  -8   5   7        1.44        1.43      0.86 o
  -7   5   7        0.62        1.86      0.86 o
  -6   5   7        3.73        3.66      0.65 o
  -5   5   7        6.84        5.81      0.67 o
  -4   5   7        8.03        5.79      0.62 o
  -3   5   7       39.26       42.42      1.22 o
  -2   5   7      101.02      105.02      1.83 o
  -1   5   7       10.54       10.04      0.63 o
   0   5   7       10.72       10.45      0.93 o
   1   5   7       24.44       19.25      1.29 o
   2   5   7       44.59       47.27      3.26 o
   3   5   7        4.27        3.92      0.75 o
   4   5   7       10.02        9.72      0.77 o
   5   5   7        0.42        0.00      0.57 o
  -7   6   7        0.34       -0.72      0.79 o
  -6   6   7        1.51        1.47      0.60 o
  -5   6   7        1.38        1.01      0.53 o
  -4   6   7        1.31        2.37      0.57 o
  -3   6   7       76.44       69.30      3.43 o
  -2   6   7       19.74       22.10      1.11 o
  -1   6   7       18.87       19.39      1.14 o
   4   6   7        1.10        2.29      0.64 o
   5   6   7        6.62        8.37      1.00 o
  -7   7   7        1.11        1.72      1.00 o
  -6   7   7        2.30        3.01      0.93 o
  -5   7   7        8.03        7.35      0.86 o
  -4   7   7        5.68        5.32      0.93 o
  -3   7   7        4.86        6.05      0.89 o
  -2   7   7       20.98       21.68      1.36 o
  -1   7   7        9.00        9.66      0.93 o
   4   7   7        2.00        2.22      0.79 o
  -6   8   7        0.54        0.57      0.93 o
  -5   8   7        4.91        5.65      1.00 o
  -4   8   7        3.54        3.21      0.89 o
  -3   8   7        1.10        0.57      0.72 o
  -2   8   7       20.02       25.83      1.50 o
  -4   9   7        0.75       -0.64      0.86 o
  -3   9   7        0.21        1.50      0.86 o
  -2   9   7        1.23        2.08      0.86 o
  -4  -9   8        3.11        2.58      1.22 o
  -3  -9   8        3.75        4.22      1.29 o
  -2  -9   8        0.75        1.93      1.07 o
  -1  -9   8       22.14       24.65      1.26 o
   0  -9   8        1.08        1.03      0.70 o
   1  -9   8        2.56        2.50      0.81 o
   2  -9   8        6.69        6.54      1.43 o
  -5  -8   8        0.28        0.14      1.07 o
  -4  -8   8        2.45        1.00      1.07 o
  -3  -8   8        1.01       -0.07      1.00 o
  -2  -8   8       48.66       49.38      2.58 o
  -1  -8   8        1.74        2.26      0.72 o
   0  -8   8        0.58       -0.22      0.65 o
   1  -8   8        7.34        7.33      0.88 o
   2  -8   8        1.80        1.53      1.54 o
   3  -8   8        1.27        1.25      0.81 o
  -6  -7   8        1.01        0.93      1.22 o
  -5  -7   8        2.65        1.79      1.07 o
  -4  -7   8        5.46        5.22      1.29 o
  -3  -7   8        5.13        5.80      1.22 o
  -2  -7   8       14.22       13.58      0.99 o
  -1  -7   8        7.09        7.04      1.18 o
   0  -7   8       42.98       44.39      1.62 o
   1  -7   8        8.27        6.71      1.50 o
   2  -7   8        5.89        4.76      0.88 o
   3  -7   8        0.59       -0.72      0.72 o
   4  -7   8        0.35        0.82      0.81 o
  -7  -6   8        1.94        1.29      1.29 o
  -6  -6   8        1.23       -0.57      1.00 o
  -5  -6   8        2.10        2.93      1.14 o
  -4  -6   8        7.07        7.30      1.29 o
  -3  -6   8       39.76       38.50      2.29 o
  -2  -6   8       20.76       20.89      1.18 o
  -1  -6   8      108.39      116.60      2.86 o
   0  -6   8       13.67       11.97      1.36 o
   1  -6   8       19.15       16.09      1.09 o
   2  -6   8        4.29        3.91      0.78 o
   3  -6   8        2.31        1.07      0.71 o
   4  -6   8        2.85        1.97      0.81 o
   5  -6   8        2.54        2.36      0.96 o
  -8  -5   8        1.07        1.72      1.43 o
  -7  -5   8        2.03        1.57      1.29 o
  -6  -5   8        2.23        1.72      1.07 o
  -5  -5   8        2.14        0.72      1.00 o
  -4  -5   8       40.82       37.71      2.29 o
  -3  -5   8       26.84       25.05      1.79 o
  -2  -5   8       37.30       39.52      1.46 o
  -1  -5   8       30.78       31.69      1.29 o
   0  -5   8       65.89       69.55      1.31 o
   1  -5   8       20.01       20.60      0.92 o
   2  -5   8        0.47       -0.42      0.42 o
   3  -5   8        2.94        2.03      0.73 o
   4  -5   8        0.07        0.14      0.71 o
   5  -5   8        0.92       -0.04      0.76 o
  -8  -4   8        1.45        2.15      1.29 o
  -7  -4   8        1.18        0.79      1.14 o
  -6  -4   8        5.02        4.79      1.22 o
  -5  -4   8       35.16       33.35      2.22 o
  -4  -4   8        2.35        3.01      0.93 o
  -3  -4   8        9.70        8.01      1.14 o
  -2  -4   8       50.68       48.90      1.59 o
  -1  -4   8        2.48        2.08      0.53 o
   0  -4   8       19.50       22.25      0.66 o
   1  -4   8      161.57      165.63      2.40 o
   2  -4   8       40.68       41.90      1.15 o
   3  -4   8        4.63        4.70      0.81 o
   4  -4   8        3.05        1.90      0.97 o
   5  -4   8        3.39        4.42      1.00 o
   6  -4   8        6.19        7.08      1.72 o
  -8  -3   8        0.71        1.93      1.29 o
  -7  -3   8        1.84        2.50      1.14 o
  -6  -3   8       31.49       23.76      1.86 o
  -5  -3   8       14.46        8.95      1.36 o
  -4  -3   8        0.15       -0.14      0.72 o
  -3  -3   8       46.98       44.80      2.15 o
  -2  -3   8       38.03       37.51      1.31 o
  -1  -3   8       45.29       42.94      1.42 o
   0  -3   8       18.31       17.78      0.70 o
   1  -3   8       36.77       34.74      0.62 o
   2  -3   8      137.84      138.60      2.45 o
   3  -3   8        2.77        1.93      0.73 o
   4  -3   8        1.92        1.88      0.75 o
   5  -3   8        9.61        7.01      1.50 o
   6  -3   8       12.69       15.24      2.08 o
  -9  -2   8        1.28        1.57      1.43 o
  -8  -2   8        1.02        1.00      1.22 o
  -7  -2   8        2.40        2.29      1.14 o
  -6  -2   8       58.56       54.46      2.79 o
  -5  -2   8       18.18       17.39      1.65 o
  -4  -2   8       23.78       24.26      1.65 o
  -3  -2   8       10.40        8.87      1.07 o
  -2  -2   8        8.46        9.45      0.73 o
  -1  -2   8       54.87       58.79      1.67 o
   0  -2   8      201.65      205.65      3.64 o
   1  -2   8       12.13        9.85      0.38 o
   2  -2   8      145.74      148.91      3.47 o
   3  -2   8       59.35       59.29      1.31 o
   4  -2   8       19.63       22.33      2.00 o
   5  -2   8       39.23       45.44      2.79 o
   6  -2   8        7.52        8.01      1.65 o
  -9  -1   8        1.21        0.36      1.29 o
  -8  -1   8        1.43        1.36      1.22 o
  -7  -1   8       19.01       15.81      1.79 o
  -6  -1   8       24.75       24.90      1.93 o
  -5  -1   8       19.25       17.39      1.65 o
  -4  -1   8       73.07       72.99      2.93 o
  -3  -1   8       42.69       43.01      2.00 o
  -2  -1   8        1.95        2.35      0.51 o
  -1  -1   8       36.77       36.38      1.24 o
   0  -1   8       38.42       39.18      0.87 o
   1  -1   8       36.13       36.22      2.47 o
   2  -1   8       62.37       59.15      1.85 o
   3  -1   8       76.60       84.34      3.61 o
   4  -1   8       61.23       60.40      3.01 o
   5  -1   8       15.03       16.96      1.93 o
   6  -1   8        0.38        0.79      1.22 o
  -9   0   8        0.14       -0.79      1.29 o
  -8   0   8        2.84       -0.93      1.07 o
  -7   0   8        3.05        4.37      1.22 o
  -6   0   8        5.43        6.01      1.22 o
  -5   0   8       23.69       21.40      1.65 o
  -4   0   8        0.00       -0.64      0.64 o
  -3   0   8      143.44      163.01      4.94 o
  -2   0   8       27.82       26.26      1.43 o
  -1   0   8        1.32        2.33      0.46 o
   0   0   8       90.53       85.85      2.47 o
   1   0   8       22.78       28.14      1.16 o
   2   0   8       89.37       82.63      2.33 o
   3   0   8      210.16      229.50      4.96 o
   4   0   8      188.63      204.88      6.58 o
   5   0   8        0.33       -0.14      1.07 o
   6   0   8        3.42        4.15      1.43 o
  -8   1   8        1.43        2.22      1.22 o
  -7   1   8       19.07       21.40      1.93 o
  -6   1   8       24.71       23.04      1.86 o
  -5   1   8       19.26       15.74      1.43 o
  -4   1   8       72.92       72.42      2.79 o
  -3   1   8       42.60       43.08      1.93 o
  -2   1   8        1.94        1.43      0.64 o
  -1   1   8       36.73       36.56      0.65 o
   0   1   8       38.34       39.94      1.31 o
   1   1   8       36.20       36.80      2.00 o
   2   1   8       62.35       60.21      1.85 o
   3   1   8       76.65       82.89      4.26 o
   4   1   8       61.24       65.48      3.15 o
   5   1   8       15.02       16.32      1.86 o
   6   1   8        0.38        0.14      1.22 o
  -9   2   8        1.28        1.50      0.93 o
  -7   2   8        2.40        1.86      1.14 o
  -6   2   8       58.53       61.04      2.86 o
  -5   2   8       18.17       18.32      1.50 o
  -4   2   8       23.81       25.35      0.94 o
  -3   2   8       10.38        8.60      0.68 o
  -2   2   8        8.46        8.27      0.39 o
  -1   2   8       54.99       59.47      0.98 o
   0   2   8      201.65      214.85      3.29 o
   1   2   8       12.15       10.56      0.81 o
   2   2   8      145.55      152.47      3.42 o
   3   2   8       59.45       57.32      1.90 o
   4   2   8       19.62       16.32      1.72 o
   5   2   8       39.28       46.30      2.79 o
   6   2   8        7.50        8.09      1.57 o
  -8   3   8        0.70        1.57      0.72 o
  -7   3   8        1.85        2.86      0.72 o
  -6   3   8       31.51       32.56      1.24 o
  -5   3   8       14.43       11.04      1.03 o
  -4   3   8        0.16       -0.25      0.48 o
  -3   3   8       47.09       46.55      1.03 o
  -2   3   8       38.01       36.06      1.08 o
  -1   3   8       45.11       44.01      0.92 o
   0   3   8       18.35       18.76      0.94 o
   1   3   8       36.71       34.65      2.40 o
   2   3   8      138.04      139.55      3.21 o
   3   3   8        2.77        2.09      0.36 o
   4   3   8        1.92        1.18      1.18 o
   5   3   8        9.60       10.16      1.57 o
  -8   4   8        1.45        2.00      0.86 o
  -7   4   8        1.19        2.62      0.64 o
  -6   4   8        5.01        6.06      0.65 o
  -5   4   8       35.12       32.29      1.01 o
  -4   4   8        2.33        1.94      0.36 o
  -3   4   8        9.68        9.10      0.55 o
  -2   4   8       50.79       50.72      1.27 o
  -1   4   8        2.51        2.68      0.31 o
   0   4   8       19.56       22.68      1.43 o
   1   4   8      161.35      172.19      3.64 o
   2   4   8       40.69       43.86      1.59 o
   3   4   8        4.60        6.41      0.81 o
   4   4   8        3.07        2.86      0.46 o
  -8   5   8        1.07        1.57      0.86 o
  -7   5   8        2.03        1.65      0.79 o
  -6   5   8        2.24        3.01      0.62 o
  -5   5   8        2.14        0.54      0.48 o
  -4   5   8       40.83       33.73      1.21 o
  -3   5   8       26.79       27.01      1.03 o
  -2   5   8       37.38       38.78      0.98 o
  -1   5   8       30.81       33.05      1.50 o
   0   5   8       65.77       68.20      2.50 o
   1   5   8       20.08       18.89      1.50 o
   2   5   8        0.47        0.27      1.04 o
   3   5   8        2.95        2.58      1.00 o
   4   5   8        0.06       -0.47      0.47 o
  -7   6   8        1.93        2.58      0.93 o
  -6   6   8        1.23        0.54      0.60 o
  -5   6   8        2.09        1.62      0.60 o
  -4   6   8        7.06        5.89      0.70 o
  -3   6   8       39.78       38.76      1.30 o
  -2   6   8       20.72       23.10      1.00 o
  -1   6   8      108.46      125.59      3.51 o
  -6   7   8        1.00        1.43      0.86 o
  -5   7   8        2.63        2.14      0.65 o
  -4   7   8        5.46        4.29      0.69 o
  -3   7   8        5.11        4.98      0.65 o
  -2   7   8       14.22       17.75      1.22 o
  -1   7   8        7.10       11.02      1.07 o
  -5   8   8        0.28       -0.29      0.86 o
  -4   8   8        2.45        1.52      0.62 o
  -3   8   8        1.01        0.86      0.79 o
  -2   8   8       48.69       55.96      2.22 o
  -4   9   8        3.10        3.01      1.00 o
  -3   9   8        3.74        2.36      0.93 o
  -2   9   8        0.75        3.29      0.93 o
  -3  -9   9        3.83        4.94      1.43 o
  -2  -9   9        7.04        7.59      1.43 o
  -1  -9   9        5.23        5.71      0.89 o
   0  -9   9        2.32        1.18      0.89 o
   1  -9   9        3.98        3.96      0.88 o
  -5  -8   9        0.41        0.14      1.14 o
  -4  -8   9        1.46        0.36      1.07 o
  -3  -8   9        1.51        1.29      1.07 o
  -2  -8   9       18.26       23.97      2.00 o
  -1  -8   9        2.94        2.87      0.77 o
   0  -8   9        1.04        0.84      0.75 o
   1  -8   9        6.13        6.19      0.94 o
   2  -8   9       11.67       11.10      1.22 o
  -6  -7   9        0.63        2.50      1.29 o
  -5  -7   9        1.13       -0.14      1.07 o
  -4  -7   9        0.04       -0.57      0.93 o
  -3  -7   9        0.05        0.64      1.00 o
  -2  -7   9        7.02        6.89      0.86 o
  -1  -7   9       63.41       68.05      2.10 o
   0  -7   9       27.93       27.20      2.18 o
   1  -7   9       42.21       45.80      1.80 o
   2  -7   9        2.09        1.13      0.80 o
   3  -7   9        0.93        0.14      2.04 o
  -7  -6   9        2.48        2.79      1.36 o
  -6  -6   9        0.15        0.36      1.07 o
  -5  -6   9        1.50        1.79      1.14 o
  -4  -6   9        1.66        1.43      1.00 o
  -3  -6   9       10.00        8.16      1.29 o
  -2  -6   9        7.04        6.99      0.86 o
  -1  -6   9       39.60       44.63      1.64 o
   0  -6   9        6.41        6.81      1.22 o
   1  -6   9       29.09       25.91      1.36 o
   2  -6   9        6.12        3.57      0.88 o
   3  -6   9        2.51        1.60      0.83 o
   4  -6   9        1.57        1.67      0.83 o
  -7  -5   9        3.33        3.86      1.43 o
  -6  -5   9        4.15        4.29      1.29 o
  -5  -5   9        1.50        2.72      1.07 o
  -4  -5   9        4.08        3.01      1.07 o
  -3  -5   9        1.59        0.64      0.93 o
  -2  -5   9       56.54       55.93      1.82 o
  -1  -5   9       48.03       50.18      1.72 o
   0  -5   9      225.33      232.46      3.86 o
   1  -5   9       32.65       30.29      1.54 o
   2  -5   9        5.18        4.37      0.81 o
   3  -5   9        0.65       -1.29      1.29 o
   4  -5   9        4.75        6.41      0.99 o
   5  -5   9        0.49       -1.07      1.07 o
  -8  -4   9        1.44       -1.22      1.22 o
  -7  -4   9        5.09        5.51      1.43 o
  -6  -4   9        0.96        0.72      1.00 o
  -5  -4   9        9.13        7.87      1.36 o
  -4  -4   9       16.56       13.95      1.57 o
  -3  -4   9       32.55       30.99      1.93 o
  -2  -4   9      137.86      135.43      3.19 o
  -1  -4   9       10.48        9.73      0.88 o
   0  -4   9       12.78       10.73      0.67 o
   1  -4   9       80.06       77.69      1.36 o
   2  -4   9       19.39       20.60      1.29 o
   3  -4   9        0.11       -0.06      0.68 o
   4  -4   9        0.25        0.18      0.76 o
   5  -4   9        1.45        1.25      0.94 o
  -8  -3   9        2.52        1.36      1.29 o
  -7  -3   9        4.92        4.37      1.36 o
  -6  -3   9        1.93        0.07      1.00 o
  -5  -3   9       17.31       12.95      1.65 o
  -4  -3   9       18.50       21.32      1.72 o
  -3  -3   9       60.31       60.40      2.72 o
  -2  -3   9       44.32       44.25      1.52 o
  -1  -3   9       58.12       55.32      1.72 o
   0  -3   9        3.27        2.56      0.45 o
   1  -3   9       57.50       60.36      1.34 o
   2  -3   9       91.83       94.61      2.61 o
   3  -3   9        4.54        5.22      0.86 o
   4  -3   9        4.23        4.71      0.94 o
   5  -3   9        1.53        1.53      0.88 o
   6  -3   9        4.22        5.70      1.61 o
  -8  -2   9        2.25        3.08      1.36 o
  -7  -2   9        3.30        3.43      1.22 o
  -6  -2   9        1.83        0.07      1.00 o
  -5  -2   9       21.80       18.25      1.65 o
  -4  -2   9        3.43        2.08      0.93 o
  -3  -2   9       75.80       77.14      3.01 o
  -2  -2   9       59.96       58.63      1.77 o
  -1  -2   9       36.68       34.88      1.34 o
   0  -2   9        6.21        7.75      0.36 o
   1  -2   9       21.87       21.45      1.16 o
   2  -2   9       31.80       34.34      1.54 o
   3  -2   9       22.64       26.47      1.44 o
   4  -2   9        1.88        2.17      0.83 o
   5  -2   9        5.21        5.30      1.01 o
   6  -2   9        0.85        0.21      1.36 o
  -9  -1   9        0.83        3.01      1.50 o
  -8  -1   9        1.13       -0.43      1.07 o
  -7  -1   9        9.75        7.51      1.50 o
  -6  -1   9       34.21       29.70      2.08 o
  -5  -1   9        6.13        5.58      1.22 o
  -4  -1   9       11.29        9.95      1.22 o
  -3  -1   9      107.88      105.34      3.72 o
  -2  -1   9       42.80       40.60      1.44 o
  -1  -1   9       13.73       12.35      0.86 o
   0  -1   9       79.13       82.79      2.15 o
   1  -1   9       79.61       77.32      2.13 o
   2  -1   9       14.91       13.04      1.68 o
   3  -1   9      170.50      169.00      6.48 o
   4  -1   9       13.92       14.03      1.24 o
   5  -1   9       12.21       12.74      1.86 o
   6  -1   9        6.37        5.80      1.57 o
  -9   0   9        0.16        0.29      1.22 o
  -8   0   9        3.71        2.86      1.29 o
  -7   0   9        0.20        0.72      1.07 o
  -6   0   9        4.58        4.72      1.14 o
  -5   0   9        0.48       -0.14      0.86 o
  -4   0   9       44.18       45.51      2.22 o
  -3   0   9       56.14       56.32      2.50 o
  -2   0   9      158.42      164.30      5.08 o
  -1   0   9        9.35        9.13      0.86 o
   0   0   9        0.67        0.75      0.51 o
   1   0   9       33.32       33.91      1.34 o
   2   0   9       22.12       22.87      1.16 o
   3   0   9       16.28       15.09      1.19 o
   4   0   9       59.21       62.90      2.23 o
   5   0   9        0.73       -0.21      1.07 o
   6   0   9        2.57        4.44      1.57 o
  -8   1   9        1.13       -0.79      1.07 o
  -7   1   9        9.75        9.30      1.50 o
  -6   1   9       34.25       32.77      2.22 o
  -5   1   9        6.15        7.30      1.22 o
  -4   1   9       11.30       10.45      1.22 o
  -3   1   9      107.83      100.11      3.51 o
  -2   1   9       42.63       41.72      1.13 o
  -1   1   9       13.71       12.27      0.38 o
   0   1   9       79.05       77.72      2.22 o
   1   1   9       79.60       75.57      2.12 o
   2   1   9       14.87       14.43      1.04 o
   3   1   9      170.42      175.41      4.05 o
   4   1   9       13.94       13.26      1.18 o
   5   1   9       12.20       11.95      1.79 o
   6   1   9        6.38        7.01      1.65 o
  -8   2   9        2.26        3.94      0.86 o
  -7   2   9        3.29        3.65      1.14 o
  -6   2   9        1.83        1.57      1.00 o
  -5   2   9       21.89       20.25      1.65 o
  -4   2   9        3.41        3.86      0.48 o
  -3   2   9       75.85       78.05      2.90 o
  -2   2   9       59.89       59.36      1.16 o
  -1   2   9       36.59       34.98      1.07 o
   0   2   9        6.23        7.51      0.73 o
   1   2   9       21.87       20.80      1.11 o
   2   2   9       31.74       32.73      1.44 o
   3   2   9       22.61       24.47      1.34 o
   4   2   9        1.88        1.36      1.07 o
   5   2   9        5.23        4.79      1.43 o
   6   2   9        0.85        0.36      1.36 o
  -8   3   9        2.52        3.43      0.93 o
  -7   3   9        4.91        5.15      0.86 o
  -6   3   9        1.93        2.69      0.58 o
  -5   3   9       17.30       13.89      0.72 o
  -4   3   9       18.49       19.91      0.73 o
  -3   3   9       60.33       60.56      1.27 o
  -2   3   9       44.31       41.26      0.95 o
  -1   3   9       58.03       56.01      1.11 o
   0   3   9        3.28        1.78      0.55 o
   1   3   9       57.42       60.23      2.65 o
   2   3   9       91.89       93.81      2.50 o
   3   3   9        4.53        3.26      0.76 o
   4   3   9        4.24        4.61      0.83 o
   5   3   9        1.53        0.21      0.81 o
  -8   4   9        1.44        2.22      0.86 o
  -7   4   9        5.08        6.06      0.82 o
  -6   4   9        0.97        1.42      0.52 o
  -5   4   9        9.18        7.16      0.79 o
  -4   4   9       16.57       14.24      0.69 o
  -3   4   9       32.46       30.35      0.87 o
  -2   4   9      137.78      140.01      2.89 o
  -1   4   9       10.45        8.13      1.46 o
   0   4   9       12.77        9.95      1.22 o
   1   4   9       80.04       79.66      2.18 o
   2   4   9       19.35       19.48      1.19 o
   3   4   9        0.11        0.65      0.68 o
   4   4   9        0.25       -0.86      0.86 o
   5   4   9        1.45        0.64      1.22 o
  -7   5   9        3.32        6.30      1.07 o
  -6   5   9        4.16        4.41      0.97 o
  -5   5   9        1.49        0.77      0.53 o
  -4   5   9        4.07        2.61      0.55 o
  -3   5   9        1.62        1.66      0.61 o
  -2   5   9       56.46       58.37      2.79 o
  -1   5   9       48.09       53.60      1.43 o
   0   5   9      225.11      230.85      6.58 o
   1   5   9       32.70       29.84      1.86 o
   2   5   9        5.16        6.00      0.78 o
   3   5   9        0.66        0.14      0.86 o
  -7   6   9        2.48        2.50      1.00 o
  -6   6   9        0.15       -0.64      0.64 o
  -5   6   9        1.51        0.99      0.60 o
  -4   6   9        1.67        0.42      0.50 o
  -3   6   9        9.97        8.89      0.72 o
  -2   6   9        7.03        7.67      0.65 o
  -1   6   9       39.53       44.94      1.72 o
  -6   7   9        0.63        1.36      0.93 o
  -5   7   9        1.13        0.42      0.60 o
  -4   7   9        0.04       -0.16      0.53 o
  -3   7   9        0.05       -0.32      0.51 o
  -2   7   9        7.05        8.80      0.93 o
  -1   7   9       63.34       75.78      2.50 o
  -5   8   9        0.41       -0.72      0.86 o
  -4   8   9        1.46        1.07      0.86 o
  -3   8   9        1.51        1.29      0.86 o
  -2   8   9       18.25       24.26      1.50 o
  -3   9   9        3.83        5.30      1.07 o
  -2   9   9        7.03       10.09      1.22 o
  -2  -9  10        4.91        6.73      1.50 o
  -1  -9  10        0.58       -0.41      0.75 o
  -4  -8  10        0.96        0.29      1.22 o
  -3  -8  10        0.04        0.36      1.14 o
  -2  -8  10        6.02        7.59      1.50 o
  -1  -8  10       13.51       13.15      1.13 o
   0  -8  10        0.14       -0.70      0.70 o
   1  -8  10        7.87        8.53      1.04 o
   2  -8  10       15.94       15.91      1.93 o
  -6  -7  10        0.31        0.21      1.22 o
  -5  -7  10        1.54        1.57      1.22 o
  -4  -7  10        0.50        1.22      1.14 o
  -3  -7  10        0.74        0.93      1.07 o
  -2  -7  10        1.28        2.00      0.73 o
  -1  -7  10       12.95       13.86      1.10 o
   0  -7  10       22.36       20.14      1.79 o
   1  -7  10        9.74       10.74      1.11 o
   2  -7  10        0.18       -0.16      0.75 o
   3  -7  10        0.72        1.52      0.94 o
  -7  -6  10        1.06        2.36      1.43 o
  -6  -6  10        1.06        0.72      1.14 o
  -5  -6  10        1.18        1.43      1.14 o
  -4  -6  10        0.12        0.43      0.93 o
  -3  -6  10        0.29        0.00      0.86 o
  -2  -6  10        4.77        4.58      1.32 o
  -1  -6  10        6.60        7.57      0.93 o
   0  -6  10       33.50       35.97      1.72 o
   1  -6  10       36.49       35.32      1.62 o
   2  -6  10        5.00        4.98      0.94 o
   3  -6  10        8.33        8.77      1.14 o
   4  -6  10        0.07       -0.09      0.88 o
  -7  -5  10        1.49        2.36      1.36 o
  -6  -5  10        5.30        4.22      1.36 o
  -5  -5  10        0.18       -0.43      0.93 o
  -4  -5  10        1.31        0.64      1.00 o
  -3  -5  10        4.57        5.51      1.22 o
  -2  -5  10        3.47        2.75      0.73 o
  -1  -5  10       28.94       27.19      1.39 o
   0  -5  10       49.05       52.73      1.43 o
   1  -5  10        0.89       -0.02      0.68 o
   2  -5  10        0.93        0.43      0.89 o
   3  -5  10        1.14        0.24      0.78 o
   4  -5  10        5.48        7.81      1.16 o
  -8  -4  10        1.49        2.00      1.43 o
  -7  -4  10        8.15        7.59      1.57 o
  -6  -4  10        3.77        3.94      1.36 o
  -5  -4  10       10.64        9.45      1.50 o
  -4  -4  10        3.24        3.15      1.07 o
  -3  -4  10        5.00        4.01      1.14 o
  -2  -4  10       55.79       53.02      1.87 o
  -1  -4  10      188.05      192.64      7.87 o
   0  -4  10       19.74       19.01      1.17 o
   1  -4  10       15.68       14.70      1.14 o
   2  -4  10        4.77        4.13      0.83 o
   3  -4  10        3.71        3.23      0.83 o
   4  -4  10        6.45        8.18      1.86 o
   5  -4  10        5.89        6.31      1.16 o
  -8  -3  10        0.11        1.00      1.29 o
  -7  -3  10        3.68        3.51      1.29 o
  -6  -3  10       29.69       25.26      2.22 o
  -5  -3  10       27.12       29.77      2.22 o
  -4  -3  10       12.22       11.66      1.50 o
  -3  -3  10       37.33       37.50      2.15 o
  -2  -3  10      228.05      235.18      4.93 o
  -1  -3  10       75.07       71.78      2.20 o
   0  -3  10        5.51        5.01      0.47 o
   1  -3  10        2.73        2.66      0.73 o
   2  -3  10        9.63        9.55      1.01 o
   3  -3  10        5.00        5.08      0.94 o
   4  -3  10        4.88        3.72      0.96 o
   5  -3  10        5.42        5.20      1.14 o
  -8  -2  10        0.61       -0.21      1.22 o
  -7  -2  10        0.73        0.07      0.93 o
  -6  -2  10        5.48        4.58      1.29 o
  -5  -2  10       90.95       83.58      3.51 o
  -4  -2  10       42.97       48.66      2.58 o
  -3  -2  10      214.24      225.20      6.87 o
  -2  -2  10       42.94       46.44      1.67 o
  -1  -2  10        1.15        0.18      0.56 o
   0  -2  10       31.05       30.66      0.84 o
   1  -2  10       11.98       10.26      0.94 o
   2  -2  10        2.56        3.42      0.75 o
   3  -2  10       19.41       22.23      1.42 o
   4  -2  10        3.62        2.01      0.91 o
   5  -2  10        1.19        1.75      0.91 o
  -8  -1  10        0.87        0.79      1.22 o
  -7  -1  10        3.91        3.72      1.22 o
  -6  -1  10        2.58        1.79      1.14 o
  -5  -1  10       28.66       31.49      2.15 o
  -4  -1  10       32.10       39.14      2.29 o
  -3  -1  10      113.68      126.59      4.37 o
  -2  -1  10       55.34       60.81      1.87 o
  -1  -1  10        6.44        5.62      0.70 o
   0  -1  10       31.74       32.95      1.39 o
   1  -1  10        4.54        3.46      0.68 o
   2  -1  10        7.72        7.73      0.91 o
   3  -1  10        7.33        7.38      0.99 o
   4  -1  10        2.19        2.36      0.83 o
   5  -1  10        0.19       -0.22      0.83 o
  -8   0  10        2.05        2.15      1.36 o
  -7   0  10        1.37        0.86      1.07 o
  -6   0  10       34.01       33.35      2.22 o
  -5   0  10        6.08        5.80      1.22 o
  -4   0  10      315.69      335.69      9.52 o
  -3   0  10        3.97        5.44      1.07 o
  -2   0  10        0.38       -0.38      0.50 o
  -1   0  10        5.67        7.07      0.37 o
   0   0  10        3.98        4.48      0.68 o
   1   0  10        4.15        4.29      0.71 o
   2   0  10       19.83       19.05      1.16 o
   3   0  10        5.35        6.52      0.96 o
   4   0  10       24.02       26.90      1.57 o
   5   0  10        1.16        0.82      0.86 o
  -8   1  10        0.87       -0.14      1.14 o
  -7   1  10        3.90        4.94      1.29 o
  -6   1  10        2.58        3.01      1.07 o
  -5   1  10       28.66       32.06      2.15 o
  -4   1  10       32.14       35.57      2.08 o
  -3   1  10      113.77      126.09      4.29 o
  -2   1  10       55.41       58.98      1.47 o
  -1   1  10        6.47        6.30      0.34 o
   0   1  10       31.68       33.11      1.34 o
   1   1  10        4.50        2.86      0.68 o
   2   1  10        7.71        7.31      0.88 o
   3   1  10        7.35        7.47      1.07 o
   4   1  10        2.18        2.08      0.86 o
   5   1  10        0.19        0.54      0.86 o
  -8   2  10        0.61        0.00      0.72 o
  -7   2  10        0.73        0.79      1.07 o
  -6   2  10        5.48        5.91      0.66 o
  -5   2  10       90.96       97.39      2.36 o
  -4   2  10       43.08       49.00      1.40 o
  -3   2  10      214.23      209.43      3.99 o
  -2   2  10       42.84       43.06      0.99 o
  -1   2  10        1.15        0.97      0.56 o
   0   2  10       31.00       32.87      1.34 o
   1   2  10       11.96       10.77      1.11 o
   2   2  10        2.58        3.90      0.76 o
   3   2  10       19.45       20.13      1.32 o
   4   2  10        3.63        2.81      1.07 o
   5   2  10        1.19        1.00      0.88 o
  -8   3  10        0.11       -0.07      0.79 o
  -7   3  10        3.69        3.51      0.86 o
  -6   3  10       29.67       33.42      2.00 o
  -5   3  10       27.09       30.77      0.98 o
  -4   3  10       12.20       11.73      0.67 o
  -3   3  10       37.27       35.45      0.99 o
  -2   3  10      228.45      232.99      3.65 o
  -1   3  10       74.98       76.62      2.10 o
   0   3  10        5.49        4.15      0.73 o
   1   3  10        2.70        4.19      0.73 o
   2   3  10        9.61       10.25      1.22 o
   3   3  10        4.99        5.71      0.97 o
   4   3  10        4.89        5.12      0.94 o
   5   3  10        5.41        6.23      1.57 o
  -8   4  10        1.49        2.36      0.86 o
  -7   4  10        8.16       11.02      1.22 o
  -6   4  10        3.76        6.19      0.73 o
  -5   4  10       10.65       10.99      0.80 o
  -4   4  10        3.23        3.73      0.51 o
  -3   4  10        4.99        5.02      0.47 o
  -2   4  10       55.75       56.77      1.22 o
  -1   4  10      188.07      200.17      3.87 o
   0   4  10       19.76       18.18      1.50 o
   1   4  10       15.69       17.25      1.11 o
   2   4  10        4.75        4.29      0.78 o
   3   4  10        3.71        3.40      0.83 o
   4   4  10        6.45        9.45      1.65 o
   5   4  10        5.88        7.37      1.72 o
  -7   5  10        1.50        2.58      1.00 o
  -6   5  10        5.29        6.03      0.75 o
  -5   5  10        0.18       -0.16      0.86 o
  -4   5  10        1.31        0.41      0.48 o
  -3   5  10        4.56        5.74      0.97 o
  -2   5  10        3.46        2.79      0.48 o
  -1   5  10       29.00       32.06      1.36 o
   1   5  10        0.90        0.64      0.86 o
  -6   6  10        1.05        0.29      0.86 o
  -5   6  10        1.17       -0.61      0.75 o
  -4   6  10        0.12        0.33      1.00 o
  -3   6  10        0.30       -0.43      0.43 o
  -2   6  10        4.77        5.22      0.79 o
  -1   6  10        6.62        9.37      0.86 o
  -6   7  10        0.31        0.43      0.93 o
  -5   7  10        1.54       -0.07      0.79 o
  -4   7  10        0.50        0.86      0.57 o
  -3   7  10        0.74        1.28      0.57 o
  -2   7  10        1.27        0.57      0.72 o
  -4   8  10        0.95        1.36      0.86 o
  -3   8  10        0.03       -0.72      0.72 o
  -2   8  10        6.01        8.52      1.07 o
  -4  -8  11        0.75       -0.14      1.22 o
  -3  -8  11        1.46        0.57      1.22 o
  -2  -8  11        0.77        1.50      1.22 o
  -1  -8  11        0.14        0.88      0.78 o
   0  -8  11        0.21       -0.03      0.83 o
  -5  -7  11        0.74       -0.36      1.29 o
  -4  -7  11        0.30       -0.36      1.14 o
  -3  -7  11        0.64        1.65      1.07 o
  -2  -7  11        4.79        6.10      0.96 o
  -1  -7  11        6.10        9.22      1.06 o
   0  -7  11        0.43       -0.11      0.76 o
   1  -7  11        4.28        6.53      1.22 o
   2  -7  11        3.55        2.75      0.99 o
  -6  -6  11        0.39        0.50      1.22 o
  -5  -6  11        0.05        0.14      1.14 o
  -4  -6  11        0.44       -0.64      0.93 o
  -3  -6  11        2.70        2.08      1.07 o
  -2  -6  11        0.11       -0.86      0.86 o
  -1  -6  11        4.77        4.05      0.86 o
   0  -6  11       20.89       20.01      2.43 o
   1  -6  11        0.45        0.15      0.73 o
   2  -6  11        1.34        3.15      1.04 o
   3  -6  11        6.35        7.30      1.13 o
  -7  -5  11        5.83        7.51      1.72 o
  -6  -5  11        2.23        0.72      1.22 o
  -5  -5  11        0.74        0.29      1.07 o
  -4  -5  11        1.32        2.72      1.14 o
  -3  -5  11        2.15        2.65      1.14 o
  -2  -5  11        1.66       -0.29      1.00 o
  -1  -5  11        1.34        0.11      0.66 o
   0  -5  11       10.94       12.25      1.11 o
   1  -5  11       11.11       10.09      1.04 o
   2  -5  11        6.42        7.05      1.04 o
   3  -5  11        3.38        3.79      1.01 o
   4  -5  11        7.92        8.29      1.24 o
  -7  -4  11        5.49        7.44      1.57 o
  -6  -4  11       17.01       15.31      1.93 o
  -5  -4  11        2.25        3.43      1.22 o
  -4  -4  11        9.97        9.73      1.50 o
  -3  -4  11        1.26        1.07      1.00 o
  -2  -4  11       19.77       19.59      1.29 o
  -1  -4  11       41.07       43.76      1.72 o
   0  -4  11        3.33        2.79      0.76 o
   1  -4  11        7.59        6.28      0.88 o
   2  -4  11        0.93        0.00      0.73 o
   3  -4  11        0.67       -0.78      0.78 o
   4  -4  11        0.17       -0.19      0.88 o
  -8  -3  11        0.30       -0.50      1.29 o
  -7  -3  11        0.38       -0.07      1.14 o
  -6  -3  11       20.16       19.61      2.08 o
  -5  -3  11        7.66       10.45      1.57 o
  -4  -3  11        8.10        8.23      1.43 o
  -3  -3  11       13.06       11.31      1.50 o
  -2  -3  11       32.01       31.66      1.97 o
  -1  -3  11       14.94       14.35      1.11 o
   0  -3  11       27.44       26.71      1.42 o
   1  -3  11       19.98       21.16      1.32 o
   2  -3  11       16.21       15.42      1.24 o
   3  -3  11        8.59        6.21      1.01 o
   4  -3  11        1.48        2.15      0.96 o
  -8  -2  11        1.03        2.08      1.36 o
  -7  -2  11        0.15       -0.64      1.07 o
  -6  -2  11        1.14        1.72      1.14 o
  -5  -2  11       24.23       25.19      2.15 o
  -4  -2  11       18.99       17.46      1.86 o
  -3  -2  11       11.34       12.52      1.57 o
  -2  -2  11      128.69      140.63      3.36 o
  -1  -2  11        2.36        0.31      0.63 o
   0  -2  11       32.16       30.35      0.79 o
   1  -2  11        0.13        0.12      0.64 o
   2  -2  11        5.91        7.72      1.01 o
   3  -2  11       11.49       11.56      1.19 o
   4  -2  11        1.17        1.93      0.93 o
   5  -2  11        2.31        2.16      1.01 o
  -8  -1  11        0.14        1.22      1.22 o
  -7  -1  11        0.23        0.00      1.00 o
  -6  -1  11        7.74        8.23      1.43 o
  -5  -1  11       16.91       15.10      1.72 o
  -4  -1  11       14.54       16.39      1.72 o
  -3  -1  11      167.23      167.45      5.51 o
  -2  -1  11       34.46       33.88      1.47 o
  -1  -1  11       16.12       14.42      1.06 o
   0  -1  11        1.38        0.56      0.58 o
   1  -1  11        5.42        5.20      0.80 o
   2  -1  11        6.33        4.87      0.83 o
   3  -1  11        3.12        3.14      0.83 o
   4  -1  11        4.03        4.83      0.98 o
   5  -1  11        0.31       -0.86      0.88 o
  -8   0  11        0.08       -1.07      1.07 o
  -7   0  11        0.80        0.57      1.00 o
  -6   0  11        0.17       -0.64      0.93 o
  -5   0  11       13.80       14.38      1.65 o
  -4   0  11      122.43      129.17      4.65 o
  -3   0  11       14.30       16.82      1.72 o
  -2   0  11       11.46       11.27      1.07 o
  -1   0  11        0.82        0.47      0.30 o
   0   0  11       10.08        8.08      0.88 o
   1   0  11        1.16       -0.25      0.61 o
   2   0  11        1.40       -0.39      0.66 o
   3   0  11        0.03        0.00      0.71 o
   4   0  11        0.01        0.96      0.83 o
   5   0  11        0.80        2.09      0.94 o
  -8   1  11        0.14       -0.64      1.07 o
  -7   1  11        0.22        0.50      1.07 o
  -6   1  11        7.72        9.95      1.50 o
  -5   1  11       16.94       14.03      1.65 o
  -4   1  11       14.47       18.53      1.79 o
  -3   1  11      167.40      165.73      3.44 o
  -2   1  11       34.39       34.05      0.83 o
  -1   1  11       16.16       14.88      0.44 o
   0   1  11        1.37        0.71      0.58 o
   1   1  11        5.42        4.78      1.04 o
   2   1  11        6.35        5.08      0.88 o
   3   1  11        3.11        4.25      0.88 o
   4   1  11        4.04        4.71      0.96 o
   5   1  11        0.31       -0.61      0.88 o
  -8   2  11        1.03        1.14      0.86 o
  -7   2  11        0.15        0.23      1.18 o
  -6   2  11        1.12        1.44      0.53 o
  -5   2  11       24.28       28.86      1.19 o
  -4   2  11       19.00       20.48      1.54 o
  -3   2  11       11.38       13.03      0.87 o
  -2   2  11      128.64      132.25      2.38 o
  -1   2  11        2.34        1.18      0.54 o
   0   2  11       32.15       30.97      1.54 o
   1   2  11        0.13       -0.32      0.61 o
   2   2  11        5.90        6.60      0.94 o
   3   2  11       11.50       10.37      1.14 o
   4   2  11        1.18        1.32      0.83 o
   5   2  11        2.30        2.62      0.96 o
  -8   3  11        0.29       -0.21      0.79 o
  -7   3  11        0.38       -0.12      0.55 o
  -6   3  11       20.19       22.22      1.08 o
  -5   3  11        7.64        9.85      1.00 o
  -4   3  11        8.09        8.06      0.55 o
  -3   3  11       13.04       12.46      0.96 o
  -2   3  11       32.05       29.84      0.86 o
  -1   3  11       14.95       17.24      1.25 o
   0   3  11       27.44       28.00      1.39 o
   1   3  11       19.96       21.15      1.26 o
   2   3  11       16.21       17.65      1.24 o
   3   3  11        8.58        9.00      1.06 o
   4   3  11        1.49        1.92      0.88 o
  -7   4  11        5.46        6.08      1.00 o
  -6   4  11       17.03       21.12      1.13 o
  -5   4  11        2.27        1.62      0.53 o
  -4   4  11       10.00        9.79      0.72 o
  -3   4  11        1.24        0.96      0.38 o
  -2   4  11       19.74       20.20      0.74 o
  -1   4  11       41.06       42.41      1.24 o
   0   4  11        3.31        2.86      1.00 o
   1   4  11        7.60        7.14      0.93 o
   2   4  11        0.92        1.29      0.73 o
   3   4  11        0.67        0.07      1.00 o
   4   4  11        0.16        1.72      1.29 o
  -7   5  11        5.83       10.02      1.22 o
  -6   5  11        2.24        2.76      0.70 o
  -5   5  11        0.74        0.79      0.55 o
  -4   5  11        1.33        1.58      0.54 o
  -3   5  11        2.16        1.83      0.50 o
  -2   5  11        1.66        1.61      0.45 o
  -1   5  11        1.34        0.72      0.50 o
  -6   6  11        0.39        1.07      0.93 o
  -5   6  11        0.05        0.34      0.72 o
  -4   6  11        0.43        0.45      0.53 o
  -3   6  11        2.69        2.31      0.57 o
  -2   6  11        0.11        0.43      0.64 o
  -5   7  11        0.74       -0.79      0.79 o
  -4   7  11        0.30       -0.79      0.79 o
  -3   7  11        0.65        0.28      1.04 o
  -2   7  11        4.79        6.08      0.86 o
  -4   8  11        0.75       -0.43      0.86 o
  -3   8  11        1.46        0.43      0.86 o
  -2   8  11        0.77        0.14      0.79 o
  -4  -7  12        1.69        1.86      1.29 o
  -3  -7  12        0.12       -1.14      1.14 o
  -2  -7  12        0.52       -0.78      0.78 o
  -1  -7  12        0.17       -0.13      0.83 o
   0  -7  12        0.32        0.74      0.83 o
   1  -7  12        0.35        1.02      0.88 o
  -6  -6  12        3.67        5.94      1.65 o
  -5  -6  12        5.24        7.73      1.65 o
  -4  -6  12        0.42        0.72      1.14 o
  -3  -6  12        1.69        3.22      1.22 o
  -2  -6  12        0.23       -0.56      0.86 o
  -1  -6  12        5.83        6.00      0.96 o
   0  -6  12        0.54        0.39      0.78 o
   1  -6  12        3.36        4.04      0.96 o
   2  -6  12        0.16       -0.83      0.83 o
  -6  -5  12        0.73        1.14      1.36 o
  -5  -5  12        1.27        0.07      1.14 o
  -4  -5  12        5.63        5.94      1.43 o
  -3  -5  12        1.62        3.08      1.22 o
  -2  -5  12        7.58        7.54      1.57 o
  -1  -5  12        1.04        0.55      0.70 o
   0  -5  12        5.68        6.56      0.99 o
   1  -5  12        1.24        0.21      0.75 o
   2  -5  12        1.21        1.67      0.88 o
   3  -5  12        3.37        3.82      1.04 o
  -7  -4  12        0.63        1.07      1.29 o
  -6  -4  12        7.80        8.66      1.72 o
  -5  -4  12        2.23        2.93      1.29 o
  -4  -4  12        4.72        4.51      1.29 o
  -3  -4  12       14.31       14.31      1.65 o
  -2  -4  12        0.07        0.32      0.68 o
  -1  -4  12        7.77        7.71      0.96 o
   0  -4  12        0.12       -0.39      0.66 o
   1  -4  12        2.96        3.25      0.83 o
   2  -4  12       16.05       14.68      1.29 o
   3  -4  12        3.65        3.08      0.99 o
  -7  -3  12        1.11        0.07      1.22 o
  -6  -3  12        2.42        2.22      1.29 o
  -5  -3  12        3.90        1.79      1.29 o
  -4  -3  12        0.12       -0.29      1.00 o
  -3  -3  12       11.35        9.95      1.43 o
  -2  -3  12       15.71       16.78      1.24 o
  -1  -3  12        6.64        6.10      0.86 o
   0  -3  12       18.17       16.50      1.24 o
   1  -3  12        8.96        7.08      0.99 o
   2  -3  12        1.21        0.63      0.78 o
   3  -3  12        6.22        6.05      1.04 o
   4  -3  12        0.35       -0.21      0.88 o
  -8  -2  12        0.08       -0.36      1.29 o
  -7  -2  12        0.04       -1.00      1.00 o
  -6  -2  12        0.62        0.64      1.14 o
  -5  -2  12       13.78       12.45      1.72 o
  -4  -2  12       21.25       23.26      2.08 o
  -3  -2  12       33.08       35.92      2.36 o
  -2  -2  12       64.78       64.77      2.12 o
  -1  -2  12       15.62       12.13      1.06 o
   0  -2  12       10.10        7.71      0.99 o
   1  -2  12       29.70       30.39      1.57 o
   2  -2  12        0.65        1.44      0.78 o
   3  -2  12        5.06        4.25      0.93 o
   4  -2  12        1.45        1.36      0.96 o
  -8  -1  12        0.08        0.29      1.22 o
  -7  -1  12        0.18        0.57      1.07 o
  -6  -1  12        6.89        7.37      1.50 o
  -5  -1  12       15.51       12.24      1.65 o
  -4  -1  12       26.77       25.55      2.15 o
  -3  -1  12        5.91        4.37      1.29 o
  -2  -1  12       32.07       34.48      5.72 o
  -1  -1  12        8.12        6.13      0.86 o
   0  -1  12        3.04        3.51      0.80 o
   1  -1  12       11.35        8.76      1.04 o
   2  -1  12        6.11        4.34      1.04 o
   3  -1  12        1.84        2.04      0.86 o
   4  -1  12        1.02        1.47      1.61 o
  -8   0  12        0.20        0.29      1.22 o
  -7   0  12        0.36        0.29      1.14 o
  -6   0  12        0.41       -0.21      1.00 o
  -5   0  12       17.32       24.97      2.08 o
  -4   0  12        9.35       12.74      1.57 o
  -3   0  12      163.51      174.61      5.80 o
  -2   0  12        0.06       -0.59      0.59 o
  -1   0  12       10.39        7.41      0.86 o
   0   0  12       59.81       55.13      1.95 o
   1   0  12        1.48        0.11      0.68 o
   2   0  12        0.32       -0.11      0.71 o
   3   0  12        2.47        2.40      0.86 o
   4   0  12        3.96        3.86      1.01 o
  -8   1  12        0.08       -0.43      1.22 o
  -7   1  12        0.18        0.21      1.07 o
  -6   1  12        6.86        8.16      1.50 o
  -5   1  12       15.49       13.74      1.65 o
  -4   1  12       26.78       25.40      2.00 o
  -3   1  12        5.89        6.01      0.58 o
  -2   1  12       32.17       33.61      0.84 o
  -1   1  12        8.12        6.00      0.45 o
   0   1  12        3.06        2.96      0.78 o
   1   1  12       11.35       10.36      1.06 o
   2   1  12        6.10        6.42      0.96 o
   3   1  12        1.85        1.09      0.97 o
   4   1  12        1.02        1.79      0.91 o
  -8   2  12        0.08       -0.43      0.72 o
  -7   2  12        0.04        0.21      0.72 o
  -6   2  12        0.62        1.91      0.58 o
  -5   2  12       13.74       15.75      1.65 o
  -4   2  12       21.27       25.51      1.64 o
  -3   2  12       33.07       35.28      1.13 o
  -2   2  12       64.75       61.61      1.69 o
  -1   2  12       15.63       13.45      1.54 o
   0   2  12       10.09        8.71      0.96 o
   1   2  12       29.73       28.20      1.49 o
   2   2  12        0.65        0.14      0.68 o
   3   2  12        5.07        5.37      1.14 o
   4   2  12        1.44        1.71      0.94 o
  -7   3  12        1.11        1.57      0.79 o
  -6   3  12        2.43        2.22      0.58 o
  -5   3  12        3.87        4.15      0.53 o
  -4   3  12        0.12       -0.28      0.69 o
  -3   3  12       11.31        9.72      0.58 o
  -2   3  12       15.72       16.29      0.64 o
  -1   3  12        6.63        5.72      1.22 o
   0   3  12       18.14       17.31      1.40 o
   1   3  12        8.95        9.91      1.04 o
   2   3  12        1.22        2.45      0.80 o
   3   3  12        6.23        7.19      1.09 o
   4   3  12        0.35        0.64      1.22 o
  -7   4  12        0.64        0.79      0.86 o
  -6   4  12        7.78        9.83      1.18 o
  -5   4  12        2.24        2.15      0.58 o
  -4   4  12        4.72        4.89      0.62 o
  -3   4  12       14.32       17.14      0.86 o
  -2   4  12        0.06       -0.28      0.34 o
  -1   4  12        7.76        6.94      1.22 o
   0   4  12        0.12        0.36      0.93 o
   1   4  12        2.95        2.79      0.75 o
   2   4  12       16.07       16.35      1.29 o
   3   4  12        3.64        3.36      1.29 o
  -6   5  12        0.73        1.43      0.86 o
  -5   5  12        1.27        0.69      0.55 o
  -4   5  12        5.61        6.14      0.72 o
  -3   5  12        1.61        2.04      0.50 o
  -2   5  12        7.61        7.73      0.79 o
  -5   6  12        5.24        6.16      0.80 o
  -4   6  12        0.41        0.07      1.57 o
  -3   6  12        1.67        1.28      0.52 o
  -2   6  12        0.22        0.43      0.64 o
  -4   7  12        1.68        1.22      0.65 o
  -3   7  12        0.12       -0.72      0.72 o
  -2   7  12        0.52       -0.21      0.72 o
  -3  -7  13        0.33        0.29      1.29 o
  -2  -7  13        0.52        0.47      0.83 o
  -1  -7  13        1.83        1.81      0.94 o
  -5  -6  13        1.60        4.94      1.57 o
  -4  -6  13        1.06        1.00      1.29 o
  -3  -6  13        1.33        0.64      1.22 o
  -2  -6  13        5.54        6.70      1.04 o
  -1  -6  13        0.59        1.40      0.86 o
   0  -6  13        1.21       -0.24      0.97 o
   1  -6  13        1.02        1.93      0.91 o
  -6  -5  13        4.32        4.37      1.57 o
  -5  -5  13        2.75        2.50      1.36 o
  -4  -5  13        5.51        6.30      1.50 o
  -3  -5  13        2.18        2.22      1.36 o
  -2  -5  13        1.55        2.45      0.83 o
  -1  -5  13        5.19        4.65      0.94 o
   0  -5  13        1.61        1.40      0.81 o
   1  -5  13        2.77        3.51      1.54 o
   2  -5  13        2.09        1.47      0.96 o
  -6  -4  13        1.13        2.93      1.36 o
  -5  -4  13        0.60       -0.86      1.07 o
  -4  -4  13        0.42       -0.21      1.07 o
  -3  -4  13        9.04        8.95      1.57 o
  -2  -4  13        2.66        2.08      0.81 o
  -1  -4  13        0.16        0.53      0.73 o
   0  -4  13        1.23        1.22      0.76 o
   1  -4  13        0.22        0.72      0.81 o
   2  -4  13        5.52        7.18      1.11 o
   3  -4  13        0.50        0.08      0.96 o
  -7  -3  13        3.14        3.94      1.50 o
  -6  -3  13        1.17        0.93      1.14 o
  -5  -3  13        2.66        1.57      1.22 o
  -4  -3  13        0.12       -0.72      1.00 o
  -3  -3  13        0.54        1.36      1.14 o
  -2  -3  13        3.57        1.86      0.81 o
  -1  -3  13        2.90        2.16      0.93 o
   0  -3  13        0.37        0.00      0.66 o
   1  -3  13        0.54        1.24      0.78 o
   2  -3  13        1.05        0.93      0.86 o
   3  -3  13        2.91        2.84      1.00 o
  -7  -2  13        0.42        1.07      1.22 o
  -6  -2  13        2.03        2.86      1.29 o
  -5  -2  13        1.33        1.65      1.14 o
  -4  -2  13        5.98        6.15      1.43 o
  -3  -2  13        8.79        7.80      1.36 o
  -2  -2  13        4.02        3.35      0.83 o
  -1  -2  13        6.75        6.19      0.94 o
   0  -2  13        3.97        2.77      0.80 o
   1  -2  13        5.07        4.42      0.91 o
   2  -2  13        2.72        0.53      1.43 o
   3  -2  13        3.16        3.64      1.04 o
  -7  -1  13        0.70        0.57      1.22 o
  -6  -1  13        1.11        0.79      1.14 o
  -5  -1  13        0.92        0.29      1.07 o
  -4  -1  13        4.07        2.72      1.22 o
  -3  -1  13       23.17       23.26      2.00 o
  -2  -1  13       17.40       16.13      1.24 o
  -1  -1  13        9.22        5.93      1.07 o
   0  -1  13        4.39        3.69      0.83 o
   1  -1  13        4.42        3.39      0.83 o
   2  -1  13        0.15        0.07      0.78 o
   3  -1  13        1.34        2.79      0.93 o
   4  -1  13        1.04        2.45      1.90 o
  -7   0  13        0.03        2.15      1.22 o
  -6   0  13        0.78        1.22      1.14 o
  -5   0  13        0.09        1.07      1.07 o
  -4   0  13        0.89       -0.93      0.93 o
  -3   0  13       12.44       12.95      1.65 o
  -2   0  13       15.42       15.96      1.79 o
  -1   0  13        2.65        1.24      0.78 o
   0   0  13       36.40       40.37      1.75 o
   1   0  13        0.70        1.72      0.81 o
   2   0  13        1.59        0.62      0.97 o
   3   0  13        0.09       -0.48      0.83 o
   4   0  13        4.38        6.59      1.19 o
  -7   1  13        0.70        1.14      1.14 o
  -6   1  13        1.10        0.36      1.07 o
  -5   1  13        0.91        0.43      1.00 o
  -4   1  13        4.06        5.62      1.50 o
  -3   1  13       23.16       24.96      1.04 o
  -2   1  13       17.45       17.47      1.43 o
  -1   1  13        9.19        8.62      1.43 o
   0   1  13        4.39        4.61      0.88 o
   1   1  13        4.41        3.75      0.88 o
   2   1  13        0.15        0.14      0.71 o
   3   1  13        1.34        1.49      1.68 o
  -7   2  13        0.42        1.00      0.79 o
  -6   2  13        2.03        3.03      0.65 o
  -5   2  13        1.33        1.30      0.44 o
  -4   2  13        6.00        6.22      0.51 o
  -3   2  13        8.76        9.49      0.55 o
  -2   2  13        4.00        3.86      1.22 o
  -1   2  13        6.73        4.81      0.88 o
   0   2  13        3.98        4.41      1.47 o
   1   2  13        5.11        4.77      0.88 o
   2   2  13        2.70        1.64      0.83 o
   3   2  13        3.15        3.99      1.01 o
  -7   3  13        3.13        5.22      1.00 o
  -6   3  13        1.16        1.87      0.68 o
  -5   3  13        2.68        2.42      0.53 o
  -4   3  13        0.12       -0.01      0.39 o
  -3   3  13        0.55        0.29      0.39 o
  -2   3  13        3.56        1.50      1.00 o
  -1   3  13        2.90        2.29      1.00 o
   0   3  13        0.38       -0.17      0.65 o
   1   3  13        0.55        0.44      0.72 o
   2   3  13        1.05       -0.37      0.78 o
   3   3  13        2.92        2.58      0.96 o
  -6   4  13        1.13        3.40      0.82 o
  -5   4  13        0.61        0.43      0.53 o
  -4   4  13        0.42        1.14      0.53 o
  -3   4  13        9.07        9.13      1.00 o
   0   4  13        1.24        0.79      0.93 o
   1   4  13        0.23        1.79      1.22 o
  -6   5  13        4.33        5.72      1.07 o
  -5   5  13        2.75        3.24      0.67 o
  -4   5  13        5.50        6.03      0.70 o
  -3   5  13        2.18        3.15      0.72 o
  -5   6  13        1.61        3.36      1.00 o
  -4   6  13        1.07        1.00      0.62 o
  -3   6  13        1.33        0.57      0.72 o
  -3   7  13        0.33       -0.72      0.72 o
  -3  -6  14        2.63        1.65      1.36 o
  -2  -6  14        1.24        2.61      0.93 o
  -1  -6  14        0.88        1.39      0.96 o
   0  -6  14        0.50        0.36      1.22 o
  -5  -5  14        2.61        3.65      1.57 o
  -4  -5  14        2.26        3.08      1.43 o
  -3  -5  14        1.25        0.50      1.22 o
  -2  -5  14        2.70        2.18      0.88 o
  -1  -5  14        1.20        0.29      0.81 o
   0  -5  14        2.32        3.18      1.01 o
   1  -5  14        0.67        0.15      1.18 o
  -6  -4  14        1.93        4.58      1.65 o
  -5  -4  14        4.02        3.79      1.50 o
  -4  -4  14        1.83        3.29      1.36 o
  -3  -4  14        3.38        1.43      1.22 o
  -2  -4  14        5.17        5.25      1.07 o
  -1  -4  14        1.09        0.68      0.81 o
   0  -4  14        0.11        0.24      0.83 o
   1  -4  14        0.71        1.99      0.94 o
   2  -4  14        0.15       -0.59      0.88 o
  -6  -3  14        1.22        2.79      1.43 o
  -5  -3  14        0.49       -0.21      1.14 o
  -4  -3  14        1.52        0.00      1.14 o
  -3  -3  14        0.32        2.93      1.22 o
  -2  -3  14        3.27        3.28      1.68 o
  -1  -3  14        0.46        0.16      0.75 o
   0  -3  14        0.24        0.68      0.81 o
   1  -3  14        1.46        2.04      1.18 o
   2  -3  14        3.70        3.67      1.04 o
  -7  -2  14        0.75        1.57      1.43 o
  -6  -2  14        1.37        3.94      1.43 o
  -5  -2  14        2.63        3.79      1.36 o
  -4  -2  14        0.31        0.93      1.14 o
  -3  -2  14        2.41        3.22      1.22 o
  -2  -2  14        2.90        2.42      0.83 o
  -1  -2  14        1.03       -0.68      0.68 o
   0  -2  14        0.51        0.67      0.78 o
   1  -2  14        0.71        0.73      0.83 o
   2  -2  14        0.56        0.89      0.91 o
   3  -2  14        2.69        4.22      1.65 o
  -7  -1  14        1.51        1.00      1.29 o
  -6  -1  14        3.04        4.94      1.50 o
  -5  -1  14        1.44        1.50      1.07 o
  -4  -1  14        0.80        1.07      1.14 o
  -3  -1  14       23.67       25.26      2.15 o
  -2  -1  14        2.67        2.90      0.86 o
  -1  -1  14        0.01       -0.16      0.68 o
   0  -1  14        2.01        2.04      0.81 o
   1  -1  14        3.49        3.14      0.91 o
   2  -1  14        0.98        0.54      0.88 o
   3  -1  14        0.90        1.21      0.99 o
  -7   0  14        0.60        0.36      1.14 o
  -6   0  14        0.66       -0.36      1.07 o
  -5   0  14        0.57        1.22      1.07 o
  -4   0  14        1.68        2.43      1.14 o
  -3   0  14        0.03       -0.07      0.93 o
  -2   0  14       25.97       26.84      2.15 o
  -1   0  14        0.26       -0.08      1.25 o
   0   0  14        3.92        3.05      0.86 o
   1   0  14        4.16        3.32      0.94 o
   2   0  14        3.23        2.71      0.99 o
   3   0  14        1.34        1.40      1.22 o
  -7   1  14        1.51        3.22      1.29 o
  -6   1  14        3.06        4.36      0.74 o
  -5   1  14        1.44        2.14      0.61 o
  -4   1  14        0.80        1.52      0.51 o
  -3   1  14       23.61       21.83      2.00 o
  -2   1  14        2.66        2.58      1.22 o
  -1   1  14        0.01       -0.18      0.70 o
   0   1  14        2.02        1.97      0.80 o
   1   1  14        3.48        2.58      0.88 o
   2   1  14        0.97        1.44      1.07 o
   3   1  14        0.90        2.30      1.01 o
  -6   2  14        1.37        1.42      1.36 o
  -5   2  14        2.64        3.20      0.53 o
  -4   2  14        0.31        0.61      0.39 o
  -3   2  14        2.40        2.15      1.07 o
  -2   2  14        2.89        2.79      1.14 o
  -1   2  14        1.03        0.61      0.76 o
   0   2  14        0.51        1.03      0.82 o
   1   2  14        0.72        0.47      0.81 o
   2   2  14        0.56        0.40      0.83 o
  -6   3  14        1.23        3.87      0.86 o
  -5   3  14        0.49        0.48      0.53 o
  -4   3  14        1.51        1.79      0.64 o
  -3   3  14        0.32        0.64      1.00 o
  -2   3  14        3.28        3.15      1.07 o
  -1   3  14        0.45       -0.57      0.86 o
   0   3  14        0.24        1.05      0.78 o
   1   3  14        1.46        1.14      0.81 o
   2   3  14        3.70        4.01      1.01 o
  -6   4  14        1.93        1.86      0.93 o
  -5   4  14        4.02        5.59      0.72 o
  -4   4  14        1.83        2.29      0.72 o
   1   4  14        0.70        0.86      1.22 o
  -5   5  14        2.61        4.58      1.00 o
  -4   5  14        2.25        3.43      0.86 o
  -3  -5  15        0.23       -0.43      1.22 o
  -2  -5  15        0.23        0.23      0.88 o
  -1  -5  15        1.15        1.27      1.04 o
  -5  -4  15        0.57        2.43      1.50 o
  -4  -4  15        0.28       -1.22      1.22 o
  -3  -4  15        2.62        3.79      1.36 o
  -2  -4  15        1.85        1.51      0.97 o
  -1  -4  15        0.16       -0.29      0.83 o
   0  -4  15        1.44        1.82      1.57 o
  -5  -3  15        2.80        4.01      1.50 o
  -4  -3  15        3.02        2.22      1.36 o
  -3  -3  15        1.96        2.00      1.29 o
  -2  -3  15        0.94        0.76      0.80 o
  -1  -3  15        7.82        8.12      1.14 o
   0  -3  15        0.06        0.44      0.88 o
   1  -3  15        0.99        1.71      0.96 o
  -6  -2  15        1.68        1.43      1.43 o
  -5  -2  15        0.69        0.79      1.29 o
  -4  -2  15        1.26        1.00      1.22 o
  -3  -2  15        3.74        4.87      1.43 o
  -2  -2  15        3.82        4.27      0.99 o
  -1  -2  15        0.17        1.06      0.83 o
   0  -2  15        5.49        5.21      1.01 o
   1  -2  15        0.00       -0.17      0.83 o
  -6  -1  15        0.29        1.14      1.29 o
  -5  -1  15        0.69        1.14      1.22 o
  -4  -1  15        0.37        1.86      1.22 o
  -3  -1  15       17.04       15.74      1.93 o
  -2  -1  15        6.42        5.97      1.01 o
  -1  -1  15        0.09        0.41      0.83 o
   0  -1  15        2.31        1.57      1.54 o
   1  -1  15        1.19        2.29      0.96 o
   2  -1  15        0.25       -0.78      0.97 o
  -6   0  15        0.10       -0.86      1.22 o
  -5   0  15        0.63       -0.21      1.07 o
  -4   0  15        6.08        6.73      1.50 o
  -3   0  15        2.85        1.36      1.22 o
  -2   0  15        8.14        8.87      1.57 o
  -1   0  15        0.64        0.96      0.83 o
   0   0  15        0.87        0.89      1.65 o
   1   0  15        1.30        0.77      0.82 o
   2   0  15        0.01       -0.42      1.07 o
  -6   1  15        0.28       -0.45      0.75 o
  -5   1  15        0.69        0.38      0.55 o
  -4   1  15        0.37        0.29      1.07 o
  -3   1  15       17.05       19.89      2.08 o
  -2   1  15        6.38        6.44      1.50 o
  -1   1  15        0.09       -0.39      0.78 o
   0   1  15        2.30        1.89      0.88 o
   1   1  15        1.20        0.62      1.04 o
   2   1  15        0.25        0.07      0.88 o
  -6   2  15        1.68        2.50      0.86 o
  -5   2  15        0.70        1.66      0.61 o
  -4   2  15        1.27       -0.14      1.07 o
  -3   2  15        3.75        4.87      1.36 o
  -2   2  15        3.81        4.65      1.36 o
  -1   2  15        0.17       -0.36      1.07 o
   0   2  15        5.50        6.01      1.43 o
   1   2  15        0.00        0.74      0.86 o
  -2   3  15        0.94        0.86      1.14 o
  -1   3  15        7.81        8.80      1.57 o
   0   3  15        0.06       -0.78      0.93 o
   1   3  15        0.99        1.89      0.96 o
  -3  -4  16        0.39        0.64      1.36 o
  -2  -4  16        3.28        2.63      1.01 o
  -4  -3  16        1.55        1.22      1.43 o
  -3  -3  16        4.19        3.79      1.57 o
  -2  -3  16        2.64        4.02      1.06 o
  -1  -3  16        0.69        1.43      0.96 o
  -5  -2  16        0.32        0.72      1.36 o
  -4  -2  16        0.48       -0.86      1.22 o
  -3  -2  16        2.23        2.79      1.43 o
  -2  -2  16        0.37        0.33      0.88 o
  -1  -2  16        0.61        0.48      0.88 o
   0  -2  16        0.11       -1.04      1.04 o
  -5  -1  16        0.14        0.07      1.22 o
  -4  -1  16        1.41        1.43      1.29 o
  -3  -1  16        0.39        2.93      1.43 o
  -2  -1  16        0.05       -1.07      1.22 o
  -1  -1  16        0.12       -0.83      0.83 o
   0  -1  16        1.09        0.83      1.07 o
  -5   0  16        0.58        0.79      1.29 o
  -4   0  16        2.83        3.94      1.43 o
  -3   0  16        1.38        3.15      1.36 o
  -2   0  16        0.00        0.07      1.22 o
  -1   0  16        1.15        1.18      0.91 o
   0   0  16        0.50        0.86      0.91 o
  -5   1  16        0.14        1.29      1.29 o
  -4   1  16        1.42        3.94      1.36 o
  -3   1  16        0.39        2.15      1.36 o
  -2   1  16        0.05       -0.93      1.14 o
  -1   1  16        0.12        0.00      0.86 o
   0   1  16        1.09       -0.10      0.86 o
  -3   2  16        2.23        2.08      1.29 o
  -2   2  16        0.38        0.79      1.22 o
  -1   2  16        0.61        1.07      1.22 o
   0   2  16        0.11        0.40      1.04 o
  -2  -1  17        0.42        0.29      1.36 o
  -3   0  17        1.09        2.29      1.36 o
  -2   0  17        0.02       -0.79      1.29 o
  -3   1  17        4.22        7.80      1.72 o
  -2   1  17        0.42       -0.43      1.29 o
 
